# Supplementary material for: Ethyl 3,6-dihy­droxy-6-methyl-4-phenyl-4,5,6,7-tetra­hydro-1H-indazole-5-carboxyl­ate monohydrate
Source: Acta Crystallogr Sect E Struct Rep Online. 2011 Jan 22;67(Pt 2):o480. doi: 10.1107/S160053681100242X (PMC3051703; doi:10.1107/S160053681100242X)
Supplement: Supplementary file 1 [file e-67-0o480-sup1.cif]

##############################################################################
###                                                                        ###
###        Electronic paper (Acta Crystallographica Section E)             ###
###                                                                        ###
##############################################################################
#                                                                            #
# This CIF contains the data in a paper accepted for publication in Acta     #
# Crystallographica Section E. It conforms to the requirements of Notes      #
# for Authors for Section E, and has been peer reviewed under the auspices   #
# of the IUCr Commission on Journals.                                        #
#                                                                            #
# Full details of the Crystallographic Information File format               #
# are given in the paper "The Crystallographic Information File (CIF):       #
# a New Standard Archive File for Crystallography" by S. R. Hall, F. H.      #
# Allen and I. D. Brown [Acta Cryst. (1991), A47, 655-685].                  #
#                                                                            #
# The current version of the core CIF dictionary is obtainable from          #
# ftp://ftp.iucr.org/pub/cif_core.dic. The current version number is 2.4.    #
#                                                                            #
# Software is freely available for graphical display of the structure(s) in  #
# this CIF.  For information consult the CIF home page http://www.iucr.org/  #
# cif/home.html                                                              #
#                                                                            #
# This file may be used for bona fide research purposes within the           #
# scientific community so long as proper attribution is given to the journal # 
# article from which it was obtained.                                        #
#                                                                            #
##############################################################################
                                             
data_global
_audit_creation_method     'from SHELXL97 CIF and IUCr SHELXL97-template'
_journal_date_recd_electronic     2010-12-20
_journal_date_accepted     2011-01-17
_journal_name_full     'Acta Crystallographica, Section E'
_journal_year     2011
_journal_volume     67
_journal_issue      2
_journal_page_first     o480
_journal_page_last     o480
_journal_paper_category     QO
_journal_coeditor_code     PV2374
_publ_contact_author_name     'Abel M. Maharramov'
_publ_contact_author_address
;
Baku State University, Z. Khalilov St. 23, Baku, AZ-1148, Azerbaijan
;
_publ_contact_author_email     'orglab@mail.ru'
_publ_contact_author_fax     '+7(499)1355085'
_publ_contact_author_phone     '+994558230581'
_publ_section_title
;\
Ethyl
3,6-dihydroxy-6-methyl-4-phenyl-4,5,6,7-tetrahydro-1<i>H</i>-indazole-5-\
carboxylate monohydrate
;
loop_
    _publ_author_name
    _publ_author_footnote
    _publ_author_address
    'Maharramov, Abel M.' ?
;
Baku State University, Z. Khalilov St. 23, Baku AZ-1148, Azerbaijan
;
    'Ismiyev, Arif I.' .
;
Baku State University, Z. Khalilov St. 23, Baku AZ-1148, Azerbaijan
;
    'Rashidov, Bahruz A.' .
;
Baku State University, Z. Khalilov St. 23, Baku AZ-1148, Azerbaijan
;
data_I
_audit_creation_method     SHELXL-97
_chemical_name_systematic
;
Ethyl 3,6-dihydroxy-6-methyl-4-phenyl-4,5,6,7-tetrahydro-1<i>H</i>-indazole-5-
carboxylate monohydrate
;
_chemical_name_common     ?
_chemical_formula_moiety     'C17 H20 N2 O4, H2 O'
_chemical_formula_sum     'C17 H22 N2 O5'
_chemical_formula_iupac     'C17 H20 N2 O4, H2 O'
_chemical_formula_weight     334.37
_chemical_melting_point     ?
_symmetry_cell_setting     triclinic
_symmetry_space_group_name_H-M     'P -1'
_symmetry_space_group_name_Hall     '-P 1'
loop_
    _symmetry_equiv_pos_as_xyz
    'x, y, z'
    '-x, -y, -z'
_cell_length_a     6.9964(15)
_cell_length_b     8.8647(19)
_cell_length_c     15.124(4)
_cell_angle_alpha     99.363(6)
_cell_angle_beta     95.281(6)
_cell_angle_gamma     112.271(4)
_cell_volume     844.2(3)
_cell_formula_units_Z     2
_cell_measurement_reflns_used     909
_cell_measurement_theta_min     2.54
_cell_measurement_theta_max     30.58
_cell_measurement_temperature     296(2)
_exptl_crystal_description     prism
_exptl_crystal_colour     colourless
_exptl_crystal_size_max     0.20
_exptl_crystal_size_mid     0.20
_exptl_crystal_size_min     0.20
_exptl_crystal_density_diffrn     1.315
_exptl_crystal_density_meas     ?
_exptl_crystal_density_method     'not measured'
_exptl_crystal_F_000     356
_exptl_absorpt_coefficient_mu     0.097
_exptl_absorpt_correction_type     multi-scan
_exptl_absorpt_process_details     '(SADABS; Bruker, 2003)'
_exptl_absorpt_correction_T_min     0.9808
_exptl_absorpt_correction_T_max     0.9808
_exptl_special_details
;
;
_diffrn_ambient_temperature     296(2)
_diffrn_radiation_type     MoK\a
_diffrn_radiation_wavelength     0.71073
_diffrn_radiation_source     'fine-focus sealed tube'
_diffrn_radiation_monochromator     graphite
_diffrn_measurement_device_type     'Bruker APEXII CCD'
_diffrn_measurement_method     '\f and \w'
_diffrn_detector_area_resol_mean     ?
_diffrn_reflns_number     6332
_diffrn_reflns_av_R_equivalents     0.0652
_diffrn_reflns_av_sigmaI/netI     0.1183
_diffrn_reflns_theta_min     2.54
_diffrn_reflns_theta_max     25.00
_diffrn_reflns_theta_full     25.00
_diffrn_measured_fraction_theta_max     0.970
_diffrn_measured_fraction_theta_full     0.970
_diffrn_reflns_limit_h_min     -8
_diffrn_reflns_limit_h_max     8
_diffrn_reflns_limit_k_min     -10
_diffrn_reflns_limit_k_max     10
_diffrn_reflns_limit_l_min     -17
_diffrn_reflns_limit_l_max     16
_refine_special_details
;
Refinement of <i>F</i>^2^ against ALL reflections. The weighted <i>R</i>-factor
<i>wR</i> and goodness of fit <i>S</i> are based on <i>F</i>^2^, conventional
<i>R</i>-factors <i>R</i> are based on <i>F</i>, with <i>F</i> set to zero for
negative <i>F</i>^2^. The threshold expression of <i>F</i>^2^ >
\s(<i>F</i>^2^) is used only for calculating <i>R</i>-factors(gt) <i>etc</i>.
and is not relevant to the choice of reflections for refinement.
<i>R</i>-factors based on <i>F</i>^2^ are statistically about twice as large
as those based on <i>F</i>, and <i>R</i>- factors based on ALL data will be
even larger.
;
_reflns_number_total     2889
_reflns_number_gt     2327
_reflns_threshold_expression     I>2\s(I)
_refine_ls_structure_factor_coef     Fsqd
_refine_ls_matrix_type     full
_refine_ls_R_factor_all     0.0870
_refine_ls_R_factor_gt     0.0768
_refine_ls_wR_factor_gt     0.1863
_refine_ls_wR_factor_ref     0.1980
_refine_ls_goodness_of_fit_ref     1.001
_refine_ls_restrained_S_all     1.001
_refine_ls_number_reflns     2889
_refine_ls_number_parameters     231
_refine_ls_number_restraints     0
_refine_ls_hydrogen_treatment     mixed
_refine_ls_weighting_scheme     calc
_refine_ls_weighting_details
         'calc w=1/[\s^2^(Fo^2^)+(0.0611P)^2^+0.4352P] where P=(Fo^2^+2Fc^2^)/3'
_atom_sites_solution_hydrogens     difmap
_atom_sites_solution_primary     direct
_atom_sites_solution_secondary     difmap
_refine_ls_shift/su_max     0.000
_refine_ls_shift/su_mean     0.000
_refine_diff_density_max     0.269
_refine_diff_density_min     -0.369
_refine_ls_extinction_method     none
_refine_ls_extinction_coef     ?
loop_
    _atom_type_symbol
    _atom_type_description
    _atom_type_scat_dispersion_real
    _atom_type_scat_dispersion_imag
    _atom_type_scat_source
    'C' 'C' 0.0033 0.0016
                         'International Tables Vol C Tables 4.2.6.8 and 6.1.1.4'
    'H' 'H' 0.0000 0.0000
                         'International Tables Vol C Tables 4.2.6.8 and 6.1.1.4'
    'N' 'N' 0.0061 0.0033
                         'International Tables Vol C Tables 4.2.6.8 and 6.1.1.4'
    'O' 'O' 0.0106 0.0060
                         'International Tables Vol C Tables 4.2.6.8 and 6.1.1.4'
_computing_data_collection     'APEX2 (Bruker, 2005)'
_computing_cell_refinement     'SAINT-Plus (Bruker, 2001)'
_computing_data_reduction     'SAINT-Plus (Bruker, 2001)'
_computing_structure_solution     'SHELXS (Sheldrick, 2008)'
_computing_structure_refinement     'SHELXL (Sheldrick, 2008)'
_computing_molecular_graphics     'SHELXTL (Sheldrick, 2008)'
_computing_publication_material     'SHELXTL (Sheldrick, 2008)'
loop_
    _atom_site_type_symbol
    _atom_site_label
    _atom_site_fract_x
    _atom_site_fract_y
    _atom_site_fract_z
    _atom_site_U_iso_or_equiv
    _atom_site_adp_type
    _atom_site_calc_flag
    _atom_site_refinement_flags
    _atom_site_occupancy
    _atom_site_disorder_assembly
    _atom_site_disorder_group
    O O1 0.9685(3) 1.3998(2) 0.37394(14) 0.0463(5) Uani d . 1 . .
    H H1B 0.9998 1.4897 0.4089 0.069 Uiso calc R 1 . .
    O O2 0.7109(3) 0.6179(2) 0.15151(15) 0.0544(6) Uani d . 1 . .
    O O3 0.4935(3) 0.7477(2) 0.14842(13) 0.0421(5) Uani d . 1 . .
    O O4 0.3968(2) 0.8009(2) 0.33029(13) 0.0363(5) Uani d . 1 . .
    H H4A 0.3737 0.7989 0.2759 0.054 Uiso calc R 1 . .
    O O5 0.0528(4) 0.5446(3) 0.2177(2) 0.0637(7) Uani d . 1 . .
    H H5B 0.009(6) 0.485(6) 0.264(3) 0.081(13) Uiso d . 1 . .
    H H5C -0.051(6) 0.563(5) 0.198(3) 0.068(11) Uiso d . 1 . .
    N N1 0.8141(3) 1.1503(2) 0.52847(16) 0.0340(5) Uani d . 1 . .
    N N2 0.8884(3) 1.3042(2) 0.50553(16) 0.0373(6) Uani d . 1 . .
    C C3 0.8995(4) 1.2791(3) 0.41766(18) 0.0326(6) Uani d . 1 . .
    C C3A 0.8266(3) 1.1038(3) 0.38069(17) 0.0302(6) Uani d . 1 . .
    C C4 0.7975(3) 1.0105(3) 0.28485(17) 0.0306(6) Uani d . 1 . .
    H H4B 0.6826 1.0230 0.2490 0.037 Uiso calc R 1 . .
    C C5 0.7311(3) 0.8213(3) 0.28392(18) 0.0312(6) Uani d . 1 . .
    H H5A 0.8575 0.8062 0.3058 0.037 Uiso calc R 1 . .
    C C6 0.5710(3) 0.7581(3) 0.34881(18) 0.0316(6) Uani d . 1 . .
    C C7 0.6747(4) 0.8481(3) 0.44704(18) 0.0325(6) Uani d . 1 . .
    H H7A 0.5710 0.8228 0.4869 0.039 Uiso calc R 1 . .
    H H7B 0.7819 0.8107 0.4667 0.039 Uiso calc R 1 . .
    C C7A 0.7705(3) 1.0317(3) 0.45193(17) 0.0307(6) Uani d . 1 . .
    C C8 0.9887(4) 1.0726(3) 0.23964(18) 0.0327(6) Uani d . 1 . .
    C C9 1.1870(4) 1.1056(3) 0.2856(2) 0.0430(7) Uani d . 1 . .
    H H9A 1.2015 1.0902 0.3449 0.052 Uiso calc R 1 . .
    C C10 1.3610(5) 1.1603(3) 0.2451(3) 0.0546(9) Uani d . 1 . .
    H H10A 1.4921 1.1823 0.2771 0.066 Uiso calc R 1 . .
    C C11 1.3422(5) 1.1827(4) 0.1572(3) 0.0635(10) Uani d . 1 . .
    H H11A 1.4600 1.2185 0.1294 0.076 Uiso calc R 1 . .
    C C12 1.1468(6) 1.1516(4) 0.1104(3) 0.0690(10) Uani d . 1 . .
    H H12A 1.1332 1.1688 0.0515 0.083 Uiso calc R 1 . .
    C C13 0.9724(5) 1.0950(4) 0.1516(2) 0.0519(8) Uani d . 1 . .
    H H13A 0.8412 1.0715 0.1193 0.062 Uiso calc R 1 . .
    C C14 0.6486(4) 0.7183(3) 0.18762(19) 0.0350(6) Uani d . 1 . .
    C C15 0.3862(5) 0.6480(4) 0.0578(2) 0.0511(8) Uani d . 1 . .
    H H15A 0.3097 0.5325 0.0606 0.061 Uiso calc R 1 . .
    H H15B 0.4869 0.6527 0.0172 0.061 Uiso calc R 1 . .
    C C16 0.2398(6) 0.7190(5) 0.0244(3) 0.0693(10) Uani d . 1 . .
    H H16A 0.1663 0.6560 -0.0352 0.104 Uiso calc R 1 . .
    H H16B 0.3173 0.8331 0.0217 0.104 Uiso calc R 1 . .
    H H16C 0.1409 0.7137 0.0650 0.104 Uiso calc R 1 . .
    C C17 0.4995(4) 0.5701(3) 0.3400(2) 0.0432(7) Uani d . 1 . .
    H H17A 0.4114 0.5349 0.3842 0.065 Uiso calc R 1 . .
    H H17B 0.6197 0.5438 0.3502 0.065 Uiso calc R 1 . .
    H H17C 0.4224 0.5133 0.2800 0.065 Uiso calc R 1 . .
    H H1A 0.760(4) 1.143(3) 0.582(2) 0.034(7) Uiso d . 1 . .
loop_
    _atom_site_aniso_label
    _atom_site_aniso_U_11
    _atom_site_aniso_U_22
    _atom_site_aniso_U_33
    _atom_site_aniso_U_12
    _atom_site_aniso_U_13
    _atom_site_aniso_U_23
    O1 0.0653(12) 0.0205(8) 0.0410(13) 0.0057(8) 0.0101(9) 0.0015(8)
    O2 0.0622(12) 0.0460(11) 0.0529(15) 0.0319(10) -0.0016(10) -0.0141(10)
    O3 0.0449(10) 0.0372(9) 0.0360(12) 0.0172(8) -0.0059(8) -0.0085(8)
    O4 0.0331(9) 0.0360(9) 0.0361(11) 0.0138(7) 0.0014(7) 0.0008(8)
    O5 0.0449(12) 0.0594(14) 0.075(2) 0.0095(10) -0.0053(12) 0.0196(13)
    N1 0.0382(11) 0.0261(10) 0.0290(14) 0.0056(8) 0.0054(9) 0.0006(9)
    N2 0.0442(12) 0.0233(10) 0.0366(15) 0.0075(8) 0.0055(9) 0.0015(9)
    C3 0.0356(12) 0.0247(11) 0.0302(15) 0.0065(9) 0.0043(10) 0.0011(10)
    C3A 0.0316(11) 0.0210(11) 0.0312(15) 0.0065(8) 0.0028(9) -0.0015(10)
    C4 0.0349(12) 0.0222(11) 0.0304(15) 0.0095(9) 0.0001(10) 0.0020(9)
    C5 0.0313(11) 0.0212(11) 0.0361(16) 0.0089(9) 0.0009(10) -0.0002(10)
    C6 0.0315(11) 0.0227(11) 0.0352(16) 0.0079(9) 0.0020(10) 0.0012(10)
    C7 0.0339(12) 0.0258(11) 0.0337(16) 0.0085(9) 0.0037(10) 0.0053(10)
    C7A 0.0291(11) 0.0249(11) 0.0316(15) 0.0082(9) -0.0002(9) -0.0020(10)
    C8 0.0404(13) 0.0190(10) 0.0341(16) 0.0097(9) 0.0057(10) -0.0003(10)
    C9 0.0459(15) 0.0370(13) 0.0455(19) 0.0168(11) 0.0067(12) 0.0072(12)
    C10 0.0438(15) 0.0390(15) 0.081(3) 0.0164(12) 0.0190(15) 0.0091(15)
    C11 0.063(2) 0.0436(16) 0.080(3) 0.0124(14) 0.0382(19) 0.0118(17)
    C12 0.087(3) 0.062(2) 0.048(2) 0.0133(18) 0.0266(18) 0.0183(17)
    C13 0.0565(17) 0.0467(16) 0.044(2) 0.0117(13) 0.0081(14) 0.0102(14)
    C14 0.0347(12) 0.0235(11) 0.0412(17) 0.0080(9) 0.0060(11) 0.0015(10)
    C15 0.0574(17) 0.0436(15) 0.0371(19) 0.0143(13) -0.0075(13) -0.0090(13)
    C16 0.074(2) 0.070(2) 0.053(2) 0.0300(18) -0.0157(17) -0.0018(17)
    C17 0.0453(14) 0.0245(12) 0.051(2) 0.0060(10) 0.0055(12) 0.0053(11)
_geom_special_details
;
All e.s.d.'s (except the e.s.d. in the dihedral angle between two l.s. planes)
are estimated using the full covariance matrix. The cell e.s.d.'s are taken
into account individually in the estimation of e.s.d.'s in distances, angles
and torsion angles; correlations between e.s.d.'s in cell parameters are only
used when they are defined by crystal symmetry. An approximate (isotropic)
treatment of cell e.s.d.'s is used for estimating e.s.d.'s involving l.s.
planes.
;
loop_
    _geom_bond_atom_site_label_1
    _geom_bond_atom_site_label_2
    _geom_bond_site_symmetry_2
    _geom_bond_distance
    _geom_bond_publ_flag
    O1 C3 . 1.308(3) ?
    O1 H1B . 0.8200 ?
    O2 C14 . 1.209(3) ?
    O3 C14 . 1.321(3) ?
    O3 C15 . 1.462(3) ?
    O4 C6 . 1.425(3) ?
    O4 H4A . 0.8200 ?
    O5 H5B . 0.95(5) ?
    O5 H5C . 0.85(4) ?
    N1 C7A . 1.354(3) ?
    N1 N2 . 1.379(3) ?
    N1 H1A . 0.92(3) ?
    N2 C3 . 1.326(4) ?
    C3 C3A . 1.432(3) ?
    C3A C7A . 1.355(4) ?
    C3A C4 . 1.502(3) ?
    C4 C8 . 1.514(3) ?
    C4 C5 . 1.558(3) ?
    C4 H4B . 0.9800 ?
    C5 C14 . 1.517(3) ?
    C5 C6 . 1.561(4) ?
    C5 H5A . 0.9800 ?
    C6 C17 . 1.526(3) ?
    C6 C7 . 1.532(3) ?
    C7 C7A . 1.493(3) ?
    C7 H7A . 0.9700 ?
    C7 H7B . 0.9700 ?
    C8 C13 . 1.379(4) ?
    C8 C9 . 1.394(4) ?
    C9 C10 . 1.371(4) ?
    C9 H9A . 0.9300 ?
    C10 C11 . 1.378(5) ?
    C10 H10A . 0.9300 ?
    C11 C12 . 1.385(6) ?
    C11 H11A . 0.9300 ?
    C12 C13 . 1.381(5) ?
    C12 H12A . 0.9300 ?
    C13 H13A . 0.9300 ?
    C15 C16 . 1.482(5) ?
    C15 H15A . 0.9700 ?
    C15 H15B . 0.9700 ?
    C16 H16A . 0.9600 ?
    C16 H16B . 0.9600 ?
    C16 H16C . 0.9600 ?
    C17 H17A . 0.9600 ?
    C17 H17B . 0.9600 ?
    C17 H17C . 0.9600 ?
loop_
    _geom_angle_atom_site_label_1
    _geom_angle_atom_site_label_2
    _geom_angle_atom_site_label_3
    _geom_angle_site_symmetry_1
    _geom_angle_site_symmetry_3
    _geom_angle
    _geom_angle_publ_flag
    C3 O1 H1B . . 109.5 ?
    C14 O3 C15 . . 117.9(2) ?
    C6 O4 H4A . . 109.5 ?
    H5B O5 H5C . . 105(4) ?
    C7A N1 N2 . . 108.2(2) ?
    C7A N1 H1A . . 130.0(17) ?
    N2 N1 H1A . . 117.5(17) ?
    C3 N2 N1 . . 107.5(2) ?
    O1 C3 N2 . . 123.5(2) ?
    O1 C3 C3A . . 126.8(2) ?
    N2 C3 C3A . . 109.6(2) ?
    C7A C3A C3 . . 104.3(2) ?
    C7A C3A C4 . . 124.9(2) ?
    C3 C3A C4 . . 130.6(2) ?
    C3A C4 C8 . . 114.11(18) ?
    C3A C4 C5 . . 109.1(2) ?
    C8 C4 C5 . . 109.85(19) ?
    C3A C4 H4B . . 107.8 ?
    C8 C4 H4B . . 107.8 ?
    C5 C4 H4B . . 107.8 ?
    C14 C5 C4 . . 110.5(2) ?
    C14 C5 C6 . . 111.47(18) ?
    C4 C5 C6 . . 112.80(19) ?
    C14 C5 H5A . . 107.2 ?
    C4 C5 H5A . . 107.2 ?
    C6 C5 H5A . . 107.2 ?
    O4 C6 C17 . . 111.01(18) ?
    O4 C6 C7 . . 106.04(18) ?
    C17 C6 C7 . . 109.6(2) ?
    O4 C6 C5 . . 110.4(2) ?
    C17 C6 C5 . . 110.5(2) ?
    C7 C6 C5 . . 109.18(18) ?
    C7A C7 C6 . . 109.0(2) ?
    C7A C7 H7A . . 109.9 ?
    C6 C7 H7A . . 109.9 ?
    C7A C7 H7B . . 109.9 ?
    C6 C7 H7B . . 109.9 ?
    H7A C7 H7B . . 108.3 ?
    N1 C7A C3A . . 110.2(2) ?
    N1 C7A C7 . . 124.8(2) ?
    C3A C7A C7 . . 125.0(2) ?
    C13 C8 C9 . . 117.9(3) ?
    C13 C8 C4 . . 121.4(2) ?
    C9 C8 C4 . . 120.6(2) ?
    C10 C9 C8 . . 121.2(3) ?
    C10 C9 H9A . . 119.4 ?
    C8 C9 H9A . . 119.4 ?
    C9 C10 C11 . . 120.2(3) ?
    C9 C10 H10A . . 119.9 ?
    C11 C10 H10A . . 119.9 ?
    C10 C11 C12 . . 119.6(3) ?
    C10 C11 H11A . . 120.2 ?
    C12 C11 H11A . . 120.2 ?
    C13 C12 C11 . . 119.6(4) ?
    C13 C12 H12A . . 120.2 ?
    C11 C12 H12A . . 120.2 ?
    C8 C13 C12 . . 121.4(3) ?
    C8 C13 H13A . . 119.3 ?
    C12 C13 H13A . . 119.3 ?
    O2 C14 O3 . . 123.6(2) ?
    O2 C14 C5 . . 125.0(2) ?
    O3 C14 C5 . . 111.4(2) ?
    O3 C15 C16 . . 107.3(2) ?
    O3 C15 H15A . . 110.3 ?
    C16 C15 H15A . . 110.3 ?
    O3 C15 H15B . . 110.3 ?
    C16 C15 H15B . . 110.3 ?
    H15A C15 H15B . . 108.5 ?
    C15 C16 H16A . . 109.5 ?
    C15 C16 H16B . . 109.5 ?
    H16A C16 H16B . . 109.5 ?
    C15 C16 H16C . . 109.5 ?
    H16A C16 H16C . . 109.5 ?
    H16B C16 H16C . . 109.5 ?
    C6 C17 H17A . . 109.5 ?
    C6 C17 H17B . . 109.5 ?
    H17A C17 H17B . . 109.5 ?
    C6 C17 H17C . . 109.5 ?
    H17A C17 H17C . . 109.5 ?
    H17B C17 H17C . . 109.5 ?
loop_
    _geom_torsion_atom_site_label_1
    _geom_torsion_atom_site_label_2
    _geom_torsion_atom_site_label_3
    _geom_torsion_atom_site_label_4
    _geom_torsion_site_symmetry_1
    _geom_torsion_site_symmetry_2
    _geom_torsion_site_symmetry_3
    _geom_torsion_site_symmetry_4
    _geom_torsion
    _geom_torsion_publ_flag
    C7A N1 N2 C3 . . . . -3.1(3) ?
    N1 N2 C3 O1 . . . . -178.5(2) ?
    N1 N2 C3 C3A . . . . 1.2(3) ?
    O1 C3 C3A C7A . . . . -179.2(2) ?
    N2 C3 C3A C7A . . . . 1.1(3) ?
    O1 C3 C3A C4 . . . . -3.8(4) ?
    N2 C3 C3A C4 . . . . 176.5(2) ?
    C7A C3A C4 C8 . . . . -133.3(2) ?
    C3 C3A C4 C8 . . . . 52.1(3) ?
    C7A C3A C4 C5 . . . . -10.0(3) ?
    C3 C3A C4 C5 . . . . 175.4(2) ?
    C3A C4 C5 C14 . . . . 165.98(18) ?
    C8 C4 C5 C14 . . . . -68.2(2) ?
    C3A C4 C5 C6 . . . . 40.4(2) ?
    C8 C4 C5 C6 . . . . 166.2(2) ?
    C14 C5 C6 O4 . . . . -72.4(2) ?
    C4 C5 C6 O4 . . . . 52.7(2) ?
    C14 C5 C6 C17 . . . . 50.8(3) ?
    C4 C5 C6 C17 . . . . 175.87(19) ?
    C14 C5 C6 C7 . . . . 171.44(19) ?
    C4 C5 C6 C7 . . . . -63.5(2) ?
    O4 C6 C7 C7A . . . . -68.0(2) ?
    C17 C6 C7 C7A . . . . 172.1(2) ?
    C5 C6 C7 C7A . . . . 50.9(2) ?
    N2 N1 C7A C3A . . . . 3.9(3) ?
    N2 N1 C7A C7 . . . . -176.2(2) ?
    C3 C3A C7A N1 . . . . -3.0(3) ?
    C4 C3A C7A N1 . . . . -178.8(2) ?
    C3 C3A C7A C7 . . . . 177.1(2) ?
    C4 C3A C7A C7 . . . . 1.3(4) ?
    C6 C7 C7A N1 . . . . 157.6(2) ?
    C6 C7 C7A C3A . . . . -22.5(3) ?
    C3A C4 C8 C13 . . . . -135.7(2) ?
    C5 C4 C8 C13 . . . . 101.3(3) ?
    C3A C4 C8 C9 . . . . 45.6(3) ?
    C5 C4 C8 C9 . . . . -77.3(3) ?
    C13 C8 C9 C10 . . . . 0.7(4) ?
    C4 C8 C9 C10 . . . . 179.3(2) ?
    C8 C9 C10 C11 . . . . -0.4(4) ?
    C9 C10 C11 C12 . . . . 0.8(5) ?
    C10 C11 C12 C13 . . . . -1.4(5) ?
    C9 C8 C13 C12 . . . . -1.3(4) ?
    C4 C8 C13 C12 . . . . -180.0(3) ?
    C11 C12 C13 C8 . . . . 1.7(5) ?
    C15 O3 C14 O2 . . . . 2.6(4) ?
    C15 O3 C14 C5 . . . . -175.3(2) ?
    C4 C5 C14 O2 . . . . 126.8(3) ?
    C6 C5 C14 O2 . . . . -106.9(3) ?
    C4 C5 C14 O3 . . . . -55.4(3) ?
    C6 C5 C14 O3 . . . . 70.9(3) ?
    C14 O3 C15 C16 . . . . -172.8(3) ?
loop_
    _geom_hbond_atom_site_label_D
    _geom_hbond_atom_site_label_H
    _geom_hbond_atom_site_label_A
    _geom_hbond_site_symmetry_A
    _geom_hbond_distance_DH
    _geom_hbond_distance_HA
    _geom_hbond_distance_DA
    _geom_hbond_angle_DHA
    _geom_hbond_publ_flag
    O1 H1B N2 8_655 0.82 1.89 2.705(2) 171 yes
    O4 H4A O3 8_655 0.82 2.22 2.897(2) 141 yes
    N1 H1A O4 5_665 0.93(3) 1.94 2.778(3) 155 yes
    O5 H5B O1 8_655 0.95(5) 2.01 2.874(2) 165 yes
    O5 H5C O2 5_665 0.84(4) 1.97 2.844(3) 179 yes
