# Supplementary material for: Ethyl 3,6-dihy­droxy-6-methyl-4-phenyl-4,5,6,7-tetra­hydro-1H-indazole-5-carboxyl­ate monohydrate
Source: Acta Crystallogr Sect E Struct Rep Online. 2011 Jan 22;67(Pt 2):o480. doi: 10.1107/S160053681100242X (PMC3051703; doi:10.1107/S160053681100242X)
Supplement: Supplementary file 2 [file e-67-0o480-Isup2.hkl]

# 
# h,k,l, Fc-squared, Fo-squared, sigma(Fo-squared) and status flag 
# 
data_I
_shelx_title ' ARIF2 in P-1' 
_shelx_refln_list_code          4 
_shelx_F_calc_maximum       91.17 
_exptl_crystal_F_000       356.00 
_reflns_d_resolution_high  0.8409 
 
loop_ 
 _symmetry_equiv_pos_as_xyz 
 'x, y, z' 
 '-x, -y, -z' 
 
_cell_length_a     6.9964 
_cell_length_b     8.8647 
_cell_length_c    15.1240 
_cell_angle_alpha  99.363 
_cell_angle_beta   95.281 
_cell_angle_gamma 112.271 
 
_shelx_F_squared_multiplier     1.000 
 
loop_ 
 _refln_index_h 
 _refln_index_k 
 _refln_index_l 
 _refln_F_squared_calc 
 _refln_F_squared_meas 
 _refln_F_squared_sigma 
 _refln_observed_status 
   1   0   0       43.22       51.43      4.80 o 
   3   0   0       13.10       12.82      1.38 o 
   4   0   0       11.94       13.78      1.82 o 
   5   0   0       57.39       57.63      6.65 o 
   6   0   0       35.31       33.71      5.02 o 
   7   0   0       19.86       16.39      2.77 o 
  -7   1   0       11.37       14.13      2.80 o 
  -6   1   0        0.00       -1.27      0.85 o 
  -5   1   0       92.66       77.55      8.86 o 
  -4   1   0       40.03       45.47      4.49 o 
  -3   1   0     1372.83     1377.22    130.24 o 
  -2   1   0     8311.99     8064.43    765.51 o 
   0   1   0      971.60      943.81     69.04 o 
   1   1   0       20.12       29.70      2.88 o 
   2   1   0        3.99        2.57      0.50 o 
   3   1   0       10.04        9.89      1.42 o 
   4   1   0       60.35       54.63      6.46 o 
   5   1   0      343.67      323.98     36.87 o 
   6   1   0       78.50       67.94      7.79 o 
   7   1   0        8.09        5.06      1.14 o 
  -8   2   0       32.21       29.96      7.99 o 
  -7   2   0        8.57       10.30      3.25 o 
  -6   2   0        4.09        3.15      0.98 o 
  -5   2   0       60.56       57.95      6.09 o 
  -4   2   0     1062.17     1057.57     99.82 o 
  -3   2   0      635.49      620.71     59.33 o 
  -2   2   0       41.92       46.05      4.67 o 
  -1   2   0     5322.22     4725.83    445.65 o 
   0   2   0     1573.36     1661.47    133.07 o 
   1   2   0      829.52      783.72     74.52 o 
   2   2   0        2.49        2.50      0.47 o 
   3   2   0       79.05       88.81      8.61 o 
   4   2   0       44.00       43.09      4.39 o 
   5   2   0       59.53       59.64      6.99 o 
   6   2   0       20.41       17.40      2.59 o 
  -8   3   0        0.08        0.27      0.76 o 
  -7   3   0       61.38       62.87      9.99 o 
  -6   3   0      219.79      150.01     18.98 o 
  -5   3   0      124.49      116.13     11.29 o 
  -4   3   0       50.91       58.92      5.95 o 
  -3   3   0      336.57      374.27     36.01 o 
  -2   3   0        7.55        8.53      1.02 o 
  -1   3   0      215.96      231.37     22.13 o 
   0   3   0      737.30      714.30     67.72 o 
   1   3   0      136.56      168.19     16.20 o 
   2   3   0        0.90        1.59      0.43 o 
   3   3   0        2.41        2.96      0.49 o 
   4   3   0       17.97       20.20      2.11 o 
   5   3   0        7.08        6.43      1.37 o 
   6   3   0        4.00        3.58      1.00 o 
  -8   4   0       24.83       23.46      6.15 o 
  -7   4   0        6.48        4.98      1.62 o 
  -6   4   0        7.41       10.12      2.39 o 
  -5   4   0        6.56        6.95      1.73 o 
  -4   4   0        5.80        9.86      2.32 o 
  -2   4   0       93.41      102.06      9.90 o 
  -1   4   0     1969.54     2219.60    211.44 o 
   0   4   0      100.42      110.95     10.69 o 
   1   4   0       20.22       20.94      2.16 o 
   2   4   0      145.81      132.67     12.84 o 
   3   4   0      114.98      114.97     11.10 o 
   4   4   0       12.90       13.19      2.27 o 
   5   4   0        9.78        9.19      1.46 o 
  -8   5   0        5.76        7.99      2.82 o 
  -7   5   0        0.10        1.18      1.35 o 
  -6   5   0       19.11       18.99      2.27 o 
  -5   5   0       12.67       14.27      1.73 o 
  -4   5   0       67.39       76.45      7.26 o 
  -3   5   0      306.11      357.80     33.25 o 
  -2   5   0       82.80       80.70     10.16 o 
  -1   5   0     1456.13     1471.60    179.26 o 
   0   5   0       40.51       38.82      3.87 o 
   1   5   0       18.06       14.70      1.65 o 
   2   5   0        0.10       -0.32      0.48 o 
   3   5   0        3.30        2.77      0.72 o 
   4   5   0      164.95      147.85     17.17 o 
   5   5   0       11.34       11.36      1.79 o 
  -8   6   0        1.60        1.48      0.92 o 
  -7   6   0        3.42        4.88      0.95 o 
  -6   6   0      204.46      220.49     21.75 o 
  -5   6   0       59.13       67.42      6.78 o 
  -4   6   0       65.89       73.07      9.10 o 
  -3   6   0        5.02        4.39      1.18 o 
  -2   6   0      138.93      178.37     21.16 o 
  -1   6   0        3.19        4.58      1.13 o 
   0   6   0        4.85        6.48      0.91 o 
   1   6   0       36.05       44.59      4.54 o 
   2   6   0      755.75      724.16     68.78 o 
   3   6   0        1.43        1.46      0.71 o 
   4   6   0       64.27       62.11      7.28 o 
  -7   7   0       28.75       30.75      5.84 o 
  -6   7   0        8.77       13.69      2.64 o 
  -5   7   0      100.92      116.17     16.95 o 
  -4   7   0       20.30       31.08      6.68 o 
  -3   7   0       81.87       90.52     16.40 o 
  -2   7   0       49.40       43.11      5.96 o 
  -1   7   0        0.30        0.46      0.90 o 
   0   7   0      152.74      138.62     12.75 o 
   1   7   0       20.89       24.19      2.67 o 
   2   7   0       20.37       19.99      2.32 o 
   3   7   0       17.89       19.55      2.89 o 
  -7   8   0        1.46        1.53      1.11 o 
  -6   8   0        8.95        9.79      2.28 o 
  -5   8   0       34.13       40.30      8.12 o 
  -4   8   0      116.37      101.64     18.36 o 
  -3   8   0        5.11        3.56      1.58 o 
  -2   8   0      310.61      333.48     48.73 o 
  -1   8   0        0.89        3.24      1.22 o 
   0   8   0        0.01        1.32      0.97 o 
   1   8   0        6.24        3.01      1.24 o 
   2   8   0       39.72       37.47      5.32 o 
  -6   9   0        6.00        6.52      1.94 o 
  -5   9   0       27.31       36.21      9.55 o 
  -4   9   0        9.10       12.18      3.51 o 
  -3   9   0        3.96        3.60      2.53 o 
  -2   9   0        3.85        7.66      1.81 o 
  -1   9   0        7.20        9.18      1.98 o 
   0   9   0       40.02       31.96      5.05 o 
  -5  10   0       18.47       17.72      3.35 o 
  -4  10   0        9.05       11.29      2.49 o 
  -3  10   0       41.42       49.73      6.78 o 
  -2  10   0        3.19        3.50      1.41 o 
   1 -10   1        0.43        2.13      1.27 o 
   2 -10   1       46.74       44.21      6.28 o 
   3 -10   1        4.26        1.93      1.21 o 
   4 -10   1       11.33       12.42      4.20 o 
   5 -10   1        1.01        2.26      1.30 o 
  -1  -9   1        8.15       11.10      2.15 o 
   0  -9   1        4.62        2.77      1.18 o 
   1  -9   1        5.16        3.85      1.31 o 
   2  -9   1        0.44       -1.30      0.87 o 
   3  -9   1       57.84       62.23      9.49 o 
   4  -9   1      153.84      143.74     25.84 o 
   5  -9   1        0.66        3.09      1.31 o 
   6  -9   1        1.46        3.06      1.35 o 
  -2  -8   1        2.59        3.44      1.25 o 
  -1  -8   1       91.01       79.51     10.38 o 
   0  -8   1        7.17        8.18      2.19 o 
   1  -8   1       64.36       59.34      7.89 o 
   2  -8   1       65.40       64.47      8.15 o 
   3  -8   1       53.74       67.56     14.57 o 
   4  -8   1       22.29       22.55      3.68 o 
   5  -8   1        6.46        6.72      2.15 o 
   6  -8   1        5.13        5.45      1.65 o 
   7  -8   1        7.91        8.52      2.00 o 
  -3  -7   1        0.73        2.39      0.81 o 
  -2  -7   1        2.20        2.88      0.82 o 
  -1  -7   1      338.82      298.30     28.75 o 
   0  -7   1      197.09      182.01     15.20 o 
   1  -7   1      124.10      140.30     17.39 o 
   2  -7   1       28.56       35.93      7.85 o 
   3  -7   1        7.28        6.57      1.60 o 
   4  -7   1       49.80       55.35      5.42 o 
   5  -7   1       15.84       18.67      2.16 o 
   6  -7   1       10.54       11.44      1.56 o 
   7  -7   1       27.12       27.66      3.17 o 
  -4  -6   1        0.52        0.88      0.72 o 
  -3  -6   1      288.39      285.44     27.25 o 
  -2  -6   1      142.61      137.32     13.30 o 
  -1  -6   1       38.91       37.31      3.85 o 
   0  -6   1        8.00        5.81      0.83 o 
   1  -6   1       10.57        9.72      1.71 o 
   2  -6   1      142.34      135.01     12.27 o 
   3  -6   1      363.70      379.99     35.58 o 
   4  -6   1        0.06        0.44      0.77 o 
   5  -6   1      106.66      117.12     11.36 o 
   6  -6   1        6.47        7.93      1.98 o 
   7  -6   1        9.31        6.31      2.73 o 
   8  -6   1        1.77        4.47      1.28 o 
  -5  -5   1       44.18       43.48      5.36 o 
  -4  -5   1       40.24       36.50      4.48 o 
  -3  -5   1       50.77       54.93      5.63 o 
  -2  -5   1      232.37      230.54     22.07 o 
  -1  -5   1      131.39      123.99     11.97 o 
   0  -5   1      196.52      208.89     19.92 o 
   1  -5   1      427.13      491.64     59.76 o 
   2  -5   1      386.49      397.83     36.29 o 
   3  -5   1      246.07      281.79     26.08 o 
   4  -5   1        1.20        2.62      0.98 o 
   5  -5   1        1.23        1.31      0.53 o 
   6  -5   1       13.30       17.55      2.10 o 
   7  -5   1       39.19       37.97      7.78 o 
   8  -5   1       12.40       14.96      5.07 o 
  -5  -4   1       26.79       22.29      2.91 o 
  -4  -4   1      215.82      207.59     20.05 o 
  -3  -4   1       26.72       28.38      2.58 o 
  -2  -4   1        0.04        1.06      0.49 o 
  -1  -4   1        2.60        2.17      0.58 o 
   0  -4   1      854.71      873.98     83.13 o 
   1  -4   1      359.91      464.67     56.97 o 
   2  -4   1      166.93      195.53     18.45 o 
   3  -4   1       93.35       98.48      9.48 o 
   4  -4   1      103.52      113.15     11.18 o 
   5  -4   1       16.09       17.87      2.08 o 
   6  -4   1       24.05       30.12      3.86 o 
   7  -4   1        6.75        8.00      1.57 o 
   8  -4   1       84.42       88.42     13.91 o 
  -6  -3   1        0.19       -0.69      1.14 o 
  -5  -3   1      155.05      139.07     16.10 o 
  -4  -3   1       68.22       66.55      6.63 o 
  -3  -3   1       16.67       17.99      1.94 o 
  -2  -3   1        1.16       -0.15      0.41 o 
  -1  -3   1     2379.02     2518.84    237.39 o 
   0  -3   1     2506.93     2547.70    241.87 o 
   1  -3   1      437.27      459.34     81.81 o 
   2  -3   1       18.41       19.92      2.16 o 
   3  -3   1        8.32       11.32      1.34 o 
   4  -3   1       17.74       27.96      2.98 o 
   5  -3   1      601.66      599.83     69.42 o 
   6  -3   1      304.18      308.60     46.92 o 
   7  -3   1       35.27       32.62      6.84 o 
   8  -3   1        4.00        1.46      1.25 o 
  -6  -2   1       19.85       17.85      2.45 o 
  -5  -2   1       35.60       29.53      3.69 o 
  -4  -2   1      101.60       92.30     10.78 o 
  -3  -2   1       92.38      109.35     10.60 o 
  -2  -2   1       45.78       50.06      4.91 o 
   0  -2   1     2055.99     2240.14    212.67 o 
   1  -2   1     1822.76     1744.04    215.67 o 
   2  -2   1       33.43       37.40      3.70 o 
   3  -2   1        1.00        2.08      2.17 o 
   4  -2   1     1879.54     1939.56    183.46 o 
   5  -2   1       82.54       67.31      6.12 o 
   6  -2   1      210.20      186.13     22.39 o 
   7  -2   1        1.62        1.05      0.91 o 
   8  -2   1        2.79        2.37      1.02 o 
  -7  -1   1        0.06       -0.19      0.68 o 
  -6  -1   1        5.38        5.83      1.12 o 
  -5  -1   1        3.23        2.80      0.74 o 
  -4  -1   1       28.21       34.30      3.42 o 
  -3  -1   1       19.29       23.57      2.39 o 
  -2  -1   1       49.17       49.50      4.87 o 
  -1  -1   1     2283.68     2016.76    189.53 o 
   0  -1   1     2296.04     2012.19    144.20 o 
   1  -1   1     7807.05     6415.30    610.78 o 
   2  -1   1     6832.44     7054.33    592.13 o 
   3  -1   1      260.56      266.99     25.67 o 
   4  -1   1        8.04        6.47      1.08 o 
   5  -1   1        0.41        0.18      0.65 o 
   6  -1   1       75.21       69.72      9.29 o 
   7  -1   1        2.14        0.96      0.79 o 
  -7   0   1        3.20        1.85      0.86 o 
  -6   0   1       40.83       35.71      4.32 o 
  -5   0   1      136.79      123.42     14.01 o 
  -4   0   1        2.27        1.04      0.50 o 
  -3   0   1     1137.73     1251.10    119.21 o 
  -1   0   1     1358.25     1118.45    139.01 o 
   1   0   1      124.17      178.14     22.21 o 
   2   0   1      180.61      202.39     23.12 o 
   3   0   1       16.90       15.60      2.04 o 
   4   0   1      137.26      135.96     15.55 o 
   5   0   1        1.79        3.32      0.84 o 
   6   0   1        5.37        5.45      1.11 o 
   7   0   1        3.38        1.56      0.83 o 
  -7   1   1        1.21        0.52      0.66 o 
  -6   1   1       56.55       34.74      6.42 o 
  -5   1   1      614.93      577.08     63.73 o 
  -3   1   1      247.48      251.48     23.48 o 
  -2   1   1     2743.44     2799.84    267.18 o 
  -1   1   1      517.86      525.00     41.99 o 
   0   1   1        0.01       -0.32      0.22 o 
   1   1   1     2614.53     2689.83    224.20 o 
   2   1   1      464.88      466.68     39.12 o 
   3   1   1       14.44       17.61      2.17 o 
   4   1   1        5.43        5.01      0.87 o 
   5   1   1        6.91        6.05      1.08 o 
   6   1   1        0.67        1.52      1.30 o 
   7   1   1       25.03       23.69      3.17 o 
  -8   2   1        0.38       -0.06      0.66 o 
  -7   2   1       45.46       37.72      9.14 o 
  -6   2   1      175.43      151.79     30.14 o 
  -5   2   1       24.15       24.87      2.68 o 
  -4   2   1      879.09      867.96     81.79 o 
  -3   2   1       49.86       75.55      7.53 o 
  -2   2   1      334.28      391.90     45.21 o 
  -1   2   1      163.02      150.53     18.92 o 
   0   2   1     3536.24     3759.18    301.31 o 
   2   2   1        1.98        4.34      0.62 o 
   3   2   1        9.10        8.03      0.93 o 
   4   2   1       10.72        9.38      1.74 o 
   5   2   1       10.85        8.42      1.36 o 
   6   2   1      100.73       93.55     10.93 o 
  -8   3   1        0.36        0.71      0.80 o 
  -7   3   1        1.02       -0.21      0.71 o 
  -5   3   1        6.08        4.79      1.04 o 
  -4   3   1      118.01      130.27     12.81 o 
  -3   3   1      455.13      474.61     45.12 o 
  -2   3   1      147.83      166.40     15.89 o 
  -1   3   1     2772.80     2765.22    338.84 o 
   0   3   1      469.42      572.15     54.21 o 
   2   3   1      332.70      329.22     31.70 o 
   3   3   1      346.70      338.13     32.48 o 
   4   3   1       14.01       11.84      1.58 o 
   5   3   1      129.92      122.31     14.06 o 
   6   3   1       22.09       24.79      4.03 o 
  -8   4   1        0.18        0.39      0.81 o 
  -7   4   1       40.22       42.28      6.83 o 
  -6   4   1       13.15       13.86      1.80 o 
  -5   4   1       10.74       10.94      1.43 o 
  -4   4   1      256.45      306.93     28.82 o 
  -3   4   1        8.15        9.78      1.20 o 
  -2   4   1        4.11        7.24      1.33 o 
  -1   4   1      213.80      207.78     25.43 o 
   0   4   1      599.37      660.67     62.29 o 
   1   4   1        2.91        5.60      0.80 o 
   2   4   1      115.22      108.36     10.53 o 
   3   4   1        0.26        0.92      0.50 o 
   4   4   1      163.89      150.05     17.43 o 
   5   4   1       21.14       18.48      2.49 o 
  -8   5   1       16.60       16.05      4.21 o 
  -7   5   1       60.70       57.12      6.09 o 
  -6   5   1       90.44       89.66      9.03 o 
  -5   5   1      474.63      503.48     47.48 o 
  -4   5   1       67.65       82.13      7.71 o 
  -3   5   1       17.18       18.34      1.94 o 
  -2   5   1      102.48       97.00     12.07 o 
  -1   5   1      246.97      306.27     37.22 o 
   0   5   1       38.22       35.28      3.56 o 
   1   5   1        3.31        4.47      0.76 o 
   2   5   1      307.26      285.04     27.22 o 
   3   5   1      242.69      232.76     22.41 o 
   4   5   1      180.77      162.95     18.83 o 
  -8   6   1        2.43        5.84      1.38 o 
  -7   6   1       66.11       64.69      6.69 o 
  -6   6   1        0.08        0.41      0.52 o 
  -5   6   1       43.89       59.43      5.81 o 
  -4   6   1        3.73        5.21      0.79 o 
  -3   6   1        6.38       10.07      2.89 o 
  -2   6   1      324.49      346.31     40.66 o 
  -1   6   1        0.81        2.22      1.30 o 
   0   6   1        5.33        8.14      1.05 o 
   1   6   1       27.63       25.32      2.67 o 
   2   6   1       90.92       95.16      9.11 o 
   3   6   1       41.77       47.90      4.96 o 
   4   6   1       53.74       40.67      4.92 o 
  -7   7   1        5.08        5.17      2.39 o 
  -6   7   1       22.87       27.24      4.46 o 
  -5   7   1      180.58      229.29     40.99 o 
  -4   7   1        8.70        9.91      5.05 o 
  -2   7   1       34.85       42.19      8.33 o 
  -1   7   1       66.36       62.00      7.91 o 
   0   7   1       41.78       35.79      3.63 o 
   1   7   1       69.99       65.78      6.56 o 
   2   7   1        3.68        4.64      0.97 o 
   3   7   1        4.69        2.18      1.76 o 
  -7   8   1        0.03        1.38      1.39 o 
  -6   8   1       24.01       36.12      5.60 o 
  -5   8   1       19.27       31.11      8.29 o 
  -4   8   1       29.97       31.96      5.80 o 
  -3   8   1        8.66        6.68      1.69 o 
  -2   8   1       54.42       54.25      7.62 o 
  -1   8   1        3.43        2.79      1.16 o 
   0   8   1        4.08        4.14      1.35 o 
   1   8   1       16.33       18.24      3.06 o 
   2   8   1       38.83       39.34      5.50 o 
  -6   9   1        5.61        4.49      1.69 o 
  -5   9   1       18.74       21.73      7.14 o 
  -4   9   1       34.77       34.88      8.36 o 
  -3   9   1       12.64       15.24      6.24 o 
  -2   9   1      123.18      119.92     14.64 o 
  -1   9   1       74.11       70.79      9.09 o 
   0   9   1       16.46       14.95      5.04 o 
  -5  10   1        7.70        7.88      2.97 o 
  -4  10   1        9.57       10.01      2.29 o 
  -3  10   1        0.63       -0.20      1.52 o 
  -2  10   1        4.53        1.80      1.34 o 
   1 -10   2        9.65       11.85      2.26 o 
   2 -10   2        0.41        1.22      1.47 o 
   3 -10   2        1.61       -0.38      0.86 o 
   4 -10   2        0.18       -0.37      0.95 o 
   5 -10   2       80.40       87.04     11.51 o 
  -1  -9   2        0.03        0.29      1.06 o 
   0  -9   2       28.60       31.16      4.41 o 
   1  -9   2        1.66        0.40      1.02 o 
   2  -9   2       25.63       28.73      4.24 o 
   3  -9   2       95.08      106.39     20.09 o 
   4  -9   2        7.72        8.68      1.99 o 
   5  -9   2        0.14        9.77      4.83 o 
   6  -9   2        6.92       10.90      2.33 o 
  -2  -8   2        1.75        1.18      0.75 o 
  -1  -8   2        4.65        4.26      1.27 o 
   0  -8   2        1.96        2.93      1.13 o 
   1  -8   2       95.53       67.60      8.61 o 
   2  -8   2       19.08       21.97      4.15 o 
   3  -8   2       50.08       55.43      7.61 o 
   4  -8   2       15.08       18.01      3.04 o 
   5  -8   2        3.86        5.42      1.48 o 
   6  -8   2        0.00        0.29      2.46 o 
   7  -8   2       20.40       28.36      4.49 o 
  -3  -7   2        1.19        0.11      0.70 o 
  -2  -7   2        3.96        3.64      0.88 o 
  -1  -7   2      137.06      105.95     10.41 o 
   0  -7   2      391.75      356.95     29.97 o 
   1  -7   2        0.36        0.48      0.75 o 
   2  -7   2       40.08       41.03      5.34 o 
   3  -7   2        0.40        0.49      0.41 o 
   4  -7   2       10.15       11.60      1.50 o 
   5  -7   2       40.44       50.72      7.03 o 
   6  -7   2       51.26       57.95      6.11 o 
   7  -7   2       67.89       66.38      6.98 o 
  -4  -6   2        2.73        3.79      1.08 o 
  -3  -6   2       78.97       78.77      7.67 o 
  -2  -6   2        0.61        1.25      0.69 o 
  -1  -6   2        0.01       -0.04      0.48 o 
   0  -6   2      119.94      117.72      9.88 o 
   1  -6   2        4.47        5.76      1.22 o 
   2  -6   2      317.11      321.84     39.59 o 
   3  -6   2       37.23       38.72      4.03 o 
   4  -6   2      428.13      472.18     44.42 o 
   5  -6   2        5.68        8.70      1.25 o 
   6  -6   2       17.29       22.68      2.62 o 
   7  -6   2        2.10        3.25      1.06 o 
   8  -6   2        1.37        2.53      1.07 o 
  -5  -5   2       50.44       44.53      5.50 o 
  -4  -5   2       47.92       49.09      5.78 o 
  -3  -5   2        1.70        2.29      0.72 o 
  -2  -5   2       34.33       35.48      4.36 o 
  -1  -5   2       52.38       59.75      5.96 o 
   0  -5   2      557.45      541.76     44.20 o 
   1  -5   2       16.89       15.88      2.56 o 
   2  -5   2      155.60      167.61     20.16 o 
   3  -5   2      146.30      172.19     16.24 o 
   4  -5   2        0.57        0.73      0.49 o 
   5  -5   2       60.79       66.92      6.87 o 
   6  -5   2        2.45        1.83      0.59 o 
   7  -5   2        9.60       11.19      1.96 o 
   8  -5   2        4.84        5.61      1.40 o 
  -5  -4   2       12.42       12.65      2.05 o 
  -4  -4   2       45.41       43.41      4.39 o 
  -3  -4   2      140.45      139.73     13.41 o 
  -2  -4   2      192.86      215.95     20.72 o 
  -1  -4   2     1486.69     1484.23    140.21 o 
   0  -4   2     1382.09     1461.37    118.97 o 
   1  -4   2      306.91      314.40     38.71 o 
   2  -4   2        6.44        8.41      1.24 o 
   3  -4   2       44.42       38.55      3.89 o 
   4  -4   2      303.89      365.55     35.21 o 
   5  -4   2      232.59      228.06     22.12 o 
   6  -4   2        1.99        3.73      0.99 o 
   7  -4   2       57.77       50.78     13.02 o 
   8  -4   2       22.42       24.52      7.00 o 
  -6  -3   2        3.24        2.99      2.05 o 
  -5  -3   2       76.78       69.56      8.27 o 
  -4  -3   2      228.06      208.75     19.87 o 
  -3  -3   2       40.93       43.14      4.28 o 
  -2  -3   2      259.23      312.65     29.82 o 
  -1  -3   2      405.95      424.26     40.44 o 
   0  -3   2      209.05      179.19     14.98 o 
   1  -3   2        0.29        0.47      0.75 o 
   2  -3   2     1017.23     1102.30    135.23 o 
   4  -3   2      603.76      721.06     82.96 o 
   5  -3   2      206.79      260.23     30.45 o 
   6  -3   2      106.78      100.35     17.33 o 
   7  -3   2        3.54        4.67      3.39 o 
  -6  -2   2       40.61       30.82      3.89 o 
  -5  -2   2        0.41       -0.56      0.49 o 
  -4  -2   2      100.13       95.96      9.39 o 
  -3  -2   2      261.95      264.81     25.30 o 
  -2  -2   2       26.46       17.70      1.80 o 
  -1  -2   2      639.47      609.43     57.97 o 
   0  -2   2     1274.12     1101.98     90.78 o 
   1  -2   2     1018.77     1033.94    126.62 o 
   2  -2   2      181.48      173.10     16.62 o 
   3  -2   2     3182.50     3543.28    336.12 o 
   4  -2   2        5.96        5.50      0.79 o 
   5  -2   2        0.81        1.33      2.50 o 
   6  -2   2      192.85      176.74     19.85 o 
   7  -2   2        0.44        0.87      0.94 o 
  -7  -1   2        0.28        0.27      0.68 o 
  -6  -1   2       58.13       51.04      5.91 o 
  -5  -1   2       49.58       49.31      4.92 o 
  -4  -1   2      100.16       89.70     10.37 o 
  -3  -1   2      259.63      242.79     27.62 o 
  -2  -1   2        2.53        2.46      0.41 o 
  -1  -1   2     2909.14     2905.38    272.74 o 
   3  -1   2      722.42      906.29     86.27 o 
   4  -1   2        0.56       -0.01      0.47 o 
   5  -1   2       88.48       89.76     10.31 o 
   6  -1   2        0.02       -0.85      0.58 o 
   7  -1   2       20.84       19.98      3.71 o 
  -7   0   2        5.51        3.32      1.35 o 
  -6   0   2       29.79       32.38      4.65 o 
  -5   0   2       12.16       11.53      2.39 o 
  -4   0   2       78.48      107.61     12.27 o 
  -3   0   2      157.65      181.72     17.39 o 
  -2   0   2       77.93       67.06      6.51 o 
  -1   0   2     1806.14     1509.27    173.80 o 
   0   0   2     1209.88     1036.39    103.50 o 
   1   0   2      229.06      208.91     31.63 o 
   2   0   2     1717.54     1914.35    216.41 o 
   3   0   2      854.09      975.64    110.57 o 
   4   0   2       37.94       40.94      4.89 o 
   5   0   2       57.07       53.43      6.29 o 
   6   0   2        7.15        6.31      1.19 o 
   7   0   2        1.45        0.92      0.86 o 
  -7   1   2        9.83        7.52      2.66 o 
  -6   1   2        6.99        5.21      1.33 o 
  -5   1   2      238.08      201.84     26.94 o 
  -4   1   2      150.08      144.39     13.78 o 
  -3   1   2      445.80      469.97     43.91 o 
  -2   1   2       74.04       75.88      7.25 o 
   0   1   2       59.55       60.78      7.58 o 
   1   1   2     1604.05     1609.42    152.29 o 
   2   1   2      243.43      250.31     23.98 o 
   3   1   2       23.15       25.82      3.11 o 
   4   1   2      125.80      118.56     13.78 o 
   5   1   2       74.07       73.39      8.58 o 
   6   1   2       21.72       25.62      3.28 o 
   7   1   2       61.91       53.62      6.30 o 
  -8   2   2        3.84        1.59      0.94 o 
  -7   2   2       23.59       24.55      5.81 o 
  -6   2   2       17.21       15.18      2.81 o 
  -5   2   2        3.98        4.85      0.88 o 
  -4   2   2       38.87       35.91      3.62 o 
  -3   2   2      308.32      341.67     32.76 o 
  -2   2   2      427.06      383.51     36.52 o 
  -1   2   2     3633.92     3834.43    442.26 o 
   0   2   2     6731.68     6589.15    626.14 o 
   1   2   2     1470.25     1560.66    148.77 o 
   2   2   2        1.43        0.65      0.36 o 
   3   2   2      462.45      440.56     50.02 o 
   4   2   2       18.85       17.30      2.20 o 
   5   2   2        8.81        7.05      1.37 o 
   6   2   2        8.91        6.75      1.32 o 
  -8   3   2        0.02       -0.61      0.64 o 
  -7   3   2        1.32        1.17      0.83 o 
  -5   3   2      386.96      358.40     33.79 o 
  -4   3   2       96.27      101.79      9.95 o 
  -3   3   2     1311.21     1447.71    136.76 o 
  -2   3   2       19.54       17.94      1.49 o 
  -1   3   2        5.93        4.02      0.86 o 
   0   3   2     1124.70     1178.04    112.19 o 
   1   3   2      109.75      140.48     13.56 o 
   2   3   2      106.38      125.99     12.30 o 
   3   3   2        0.00        0.40      0.60 o 
   4   3   2       39.55       34.02      4.03 o 
   5   3   2        1.81        2.71      0.76 o 
   6   3   2      135.66      124.62     14.54 o 
  -8   4   2       30.13       34.62      9.91 o 
  -7   4   2        0.84       -0.24      1.30 o 
  -6   4   2       61.95       55.91      5.64 o 
  -5   4   2       66.23       69.05      6.68 o 
  -4   4   2       61.66       67.09      6.51 o 
  -3   4   2      752.00      777.83     72.51 o 
  -2   4   2      520.09      557.20     68.77 o 
  -1   4   2      290.40      279.17     34.41 o 
   0   4   2      385.89      434.25     41.00 o 
   1   4   2       60.87       70.09      6.94 o 
   2   4   2       71.04       65.04      6.47 o 
   3   4   2       30.09       27.36      2.98 o 
   4   4   2        1.17        0.73      0.93 o 
   5   4   2       59.48       47.55      5.70 o 
  -8   5   2        0.06       -0.10      0.79 o 
  -7   5   2        0.13        0.00      0.63 o 
  -6   5   2      356.38      397.21     38.02 o 
  -5   5   2       18.05       20.23      2.32 o 
  -4   5   2       84.56      102.03     13.12 o 
  -3   5   2       12.11       13.34      2.88 o 
  -2   5   2       51.62       56.35      7.77 o 
  -1   5   2      242.97      285.04     34.90 o 
   0   5   2        1.24        0.82      0.48 o 
   1   5   2        4.97        3.55      0.69 o 
   2   5   2        5.59        6.77      1.02 o 
   3   5   2        0.33        1.45      0.61 o 
   4   5   2        0.02        0.36      0.60 o 
  -8   6   2       12.11       17.92      4.99 o 
  -7   6   2        2.46        2.95      1.02 o 
  -6   6   2       83.70      107.30     10.29 o 
  -5   6   2      151.17      170.34     15.98 o 
  -4   6   2      174.88      186.33     23.89 o 
  -3   6   2        9.41        8.33      1.74 o 
  -2   6   2       48.99       50.08      6.51 o 
  -1   6   2      252.14      274.54     33.15 o 
   0   6   2       61.14       68.64      6.72 o 
   1   6   2        7.84        7.49      1.10 o 
   2   6   2       15.85       15.63      1.91 o 
   3   6   2        2.11        3.08      0.84 o 
  -7   7   2       52.65       66.29      9.20 o 
  -6   7   2       38.69       45.26      6.73 o 
  -5   7   2       38.60       43.10      6.14 o 
  -4   7   2        2.35        6.23      2.44 o 
  -3   7   2        9.16        9.53      2.37 o 
  -2   7   2       25.00       22.44      3.41 o 
  -1   7   2      124.33      126.36     15.53 o 
   0   7   2       47.04       48.87      6.56 o 
   1   7   2       27.39       28.61      3.13 o 
   2   7   2        2.39        3.15      0.84 o 
   3   7   2        5.59        5.24      1.47 o 
  -7   8   2       12.79       16.06      3.11 o 
  -6   8   2       11.32       16.65      3.24 o 
  -5   8   2        1.19        1.61      1.86 o 
  -4   8   2       22.07       26.75      4.47 o 
  -3   8   2      384.93      340.94     60.77 o 
  -2   8   2       39.35       37.17      5.20 o 
  -1   8   2       14.66       18.32      2.99 o 
   0   8   2       35.52       35.10      5.04 o 
   1   8   2       33.26       30.38      4.44 o 
  -6   9   2       13.01       18.68      3.57 o 
  -5   9   2       47.45       62.53     12.67 o 
  -4   9   2       11.20       12.34      6.36 o 
  -3   9   2       18.15       21.20      7.13 o 
  -2   9   2        9.19        9.31      2.32 o 
  -1   9   2       27.74       31.95      4.83 o 
   0   9   2        0.97        0.79      1.18 o 
  -4  10   2        4.02       10.78      5.44 o 
  -3  10   2       13.10       15.86      3.04 o 
   1 -10   3       21.56       17.48      2.90 o 
   2 -10   3        0.05        0.91      0.98 o 
   3 -10   3        1.50        2.29      1.35 o 
   4 -10   3        6.96        6.33      2.87 o 
   5 -10   3       26.19       30.33      4.79 o 
  -1  -9   3       10.06       12.46      3.19 o 
   0  -9   3       13.88       12.93      2.27 o 
   1  -9   3        0.13        1.12      0.96 o 
   2  -9   3       16.46       15.32      2.45 o 
   3  -9   3       15.84       17.19      2.78 o 
   4  -9   3       82.23       90.22     11.44 o 
   5  -9   3       16.90       19.25      4.83 o 
   6  -9   3       37.80       49.48      7.05 o 
  -2  -8   3        0.11        0.01      0.66 o 
  -1  -8   3       71.65       68.70      5.93 o 
   0  -8   3        8.62        7.00      1.46 o 
   1  -8   3      152.88      122.14     15.38 o 
   2  -8   3       25.62       26.82      3.93 o 
   3  -8   3        1.68        0.09      0.85 o 
   4  -8   3       80.92       93.59     11.67 o 
   5  -8   3       31.35       35.01      5.18 o 
   6  -8   3       70.19       76.67     10.68 o 
   7  -8   3        2.28        2.77      1.21 o 
  -3  -7   3        9.09        9.63      1.46 o 
  -2  -7   3       14.91       14.64      1.82 o 
  -1  -7   3        6.94        8.64      1.45 o 
   0  -7   3       33.35       36.65      3.23 o 
   1  -7   3        3.93        4.36      1.11 o 
   2  -7   3       17.61       16.31      2.56 o 
   3  -7   3       13.38       12.04      1.47 o 
   4  -7   3     1081.05     1164.87    109.65 o 
   5  -7   3        9.42       12.31      1.64 o 
   6  -7   3       32.09       33.80      3.78 o 
   7  -7   3        1.35        2.29      0.94 o 
  -4  -6   3        5.55        5.75      2.31 o 
  -3  -6   3       69.41       70.27      7.06 o 
  -2  -6   3       47.23       49.29      5.09 o 
  -1  -6   3       34.80       34.36      3.67 o 
   0  -6   3       69.47       69.95      5.99 o 
   1  -6   3      551.45      516.01     63.50 o 
   2  -6   3      300.37      282.44     34.24 o 
   3  -6   3       28.02       28.76      3.12 o 
   4  -6   3      162.89      174.35     16.71 o 
   5  -6   3       11.27       15.36      1.93 o 
   6  -6   3        2.62        3.94      0.84 o 
   7  -6   3        1.57        1.72      0.94 o 
  -5  -5   3       10.03       10.06      1.65 o 
  -4  -5   3      100.52       98.72      9.70 o 
  -3  -5   3        0.69        0.52      0.67 o 
  -2  -5   3      488.21      503.20     47.66 o 
  -1  -5   3       23.45       31.83      3.34 o 
   0  -5   3      622.81      590.76     48.80 o 
   1  -5   3        3.63        2.04      0.91 o 
   2  -5   3        5.82        4.65      1.50 o 
   3  -5   3      506.24      534.76     50.97 o 
   4  -5   3       10.59       12.36      1.57 o 
   5  -5   3       86.96       87.40      8.69 o 
   6  -5   3       12.68       12.09      1.81 o 
   7  -5   3       32.53       31.53      4.42 o 
   8  -5   3        3.19        3.59      1.22 o 
  -5  -4   3        1.11        0.90      0.68 o 
  -4  -4   3       72.89       75.06      7.42 o 
  -3  -4   3      150.95      150.10     14.55 o 
  -2  -4   3      304.73      363.81     34.82 o 
  -1  -4   3      180.58      205.00     19.68 o 
   1  -4   3      230.32      253.37     31.36 o 
   2  -4   3      772.30      777.72     95.19 o 
   3  -4   3      484.54      504.69     42.69 o 
   4  -4   3       72.49       92.96      9.32 o 
   5  -4   3       15.83       20.15      2.23 o 
   6  -4   3       25.80       26.63      3.70 o 
   7  -4   3       28.85       24.77      5.47 o 
   8  -4   3       11.89        9.52      1.81 o 
  -6  -3   3        3.67        3.02      2.03 o 
  -5  -3   3        2.26        2.94      0.81 o 
  -4  -3   3       33.95       35.82      3.67 o 
  -3  -3   3       28.48       34.44      3.45 o 
  -2  -3   3       13.52       17.43      1.93 o 
  -1  -3   3      265.25      246.75     23.54 o 
   0  -3   3        3.17        3.87      0.50 o 
   1  -3   3      366.64      344.21     42.14 o 
   2  -3   3      601.61      573.65     70.84 o 
   3  -3   3      405.13      436.83     41.76 o 
   4  -3   3       50.21       69.98      6.99 o 
   5  -3   3       72.62       89.57      8.96 o 
   6  -3   3       44.98       45.21      5.60 o 
   7  -3   3       67.31       56.97      9.39 o 
  -6  -2   3        3.72        3.36      0.93 o 
  -5  -2   3      342.69      335.57     32.15 o 
  -4  -2   3       12.84       15.24      2.16 o 
  -3  -2   3       39.24       52.37      5.01 o 
  -2  -2   3      356.64      378.67     36.22 o 
  -1  -2   3     1671.91     1658.77    156.87 o 
   0  -2   3        3.64        5.33      0.60 o 
   1  -2   3        0.12       -0.14      0.60 o 
   3  -2   3     2203.28     2457.03    233.02 o 
   4  -2   3        0.07        0.41      0.33 o 
   5  -2   3        0.77        0.02      0.92 o 
   6  -2   3      121.63      113.45     13.31 o 
   7  -2   3        0.51       -0.36      0.65 o 
  -7  -1   3       11.48        9.31      1.58 o 
  -6  -1   3        5.95        5.16      1.12 o 
  -5  -1   3       28.70       30.79      3.59 o 
  -4  -1   3       34.55       37.28      4.44 o 
  -2  -1   3      941.29     1179.55    112.50 o 
  -1  -1   3     2809.11     2936.42    275.69 o 
   0  -1   3      280.59      203.82     34.77 o 
   1  -1   3      236.78      177.92     31.65 o 
   2  -1   3       20.62       17.89      2.56 o 
   3  -1   3       38.10       41.67      3.46 o 
   4  -1   3      522.33      563.14     63.96 o 
   5  -1   3       37.82       35.70      4.37 o 
   6  -1   3      129.56      123.84     14.00 o 
   7  -1   3        5.31        7.29      1.41 o 
  -7   0   3        3.62        2.65      0.88 o 
  -6   0   3       87.84       81.72     10.87 o 
  -5   0   3      137.52      134.90     15.12 o 
  -4   0   3       77.88       87.82     10.10 o 
  -3   0   3      579.54      627.44     59.70 o 
  -2   0   3        2.89        3.58      0.77 o 
  -1   0   3      765.96      754.43     84.68 o 
   0   0   3      211.66      231.54     28.75 o 
   1   0   3      243.24      331.82     56.33 o 
   2   0   3       91.78      100.22      9.77 o 
   4   0   3       47.33       48.53      8.48 o 
   5   0   3      195.33      183.12     20.87 o 
   6   0   3       21.26       21.06      2.81 o 
   7   0   3       28.52       23.85      3.12 o 
  -7   1   3        3.48        3.96      2.25 o 
  -6   1   3       20.63       19.53      3.75 o 
  -5   1   3      308.06      353.49     40.66 o 
  -4   1   3       32.87       39.29      3.96 o 
  -3   1   3       37.17       38.23      3.87 o 
  -2   1   3     1016.24      967.91     91.61 o 
  -1   1   3     2808.52     2610.49    248.15 o 
   0   1   3        5.67        4.03      0.78 o 
   1   1   3        4.69        3.17      0.56 o 
   2   1   3     3371.47     3195.97    298.61 o 
   3   1   3       32.99       35.55      3.50 o 
   4   1   3       15.78       13.45      1.83 o 
   5   1   3       70.96       68.79      8.06 o 
   6   1   3       20.04       19.75      2.67 o 
  -8   2   3        0.18        0.38      0.77 o 
  -7   2   3       52.52       46.45     10.42 o 
  -6   2   3      311.64      200.47     34.64 o 
  -5   2   3        9.92        8.60      1.24 o 
  -4   2   3        6.23        5.78      0.92 o 
  -3   2   3      135.50      145.67     13.82 o 
  -2   2   3      464.64      465.31     44.41 o 
  -1   2   3      145.52      126.76     15.79 o 
   0   2   3      434.25      440.44     54.21 o 
   1   2   3        9.65        6.80      0.90 o 
   2   2   3      191.31      192.48     18.65 o 
   3   2   3       24.53       31.58      3.15 o 
   4   2   3        0.18        0.55      0.78 o 
   5   2   3       53.32       48.43      5.70 o 
   6   2   3      130.55      114.76     13.39 o 
  -8   3   3       24.16       15.16      3.76 o 
  -7   3   3        0.00        0.41      1.05 o 
  -5   3   3       24.81       23.49      2.60 o 
  -4   3   3       10.45        9.94      1.30 o 
  -3   3   3      197.74      218.66     20.86 o 
  -2   3   3      757.95      711.57     58.31 o 
  -1   3   3       90.74       71.41      6.78 o 
   0   3   3       17.27       12.90      1.44 o 
   1   3   3        0.47        0.23      0.39 o 
   2   3   3       40.59       51.20      5.13 o 
   3   3   3        0.12       -0.40      0.33 o 
   4   3   3       11.79       11.32      1.61 o 
   5   3   3       39.26       31.77      3.95 o 
  -8   4   3        9.96       14.86      5.15 o 
  -6   4   3       10.18        8.40      2.50 o 
  -5   4   3        0.78        0.68      0.51 o 
  -4   4   3      106.08      106.54      9.80 o 
  -3   4   3      395.52      403.75     38.42 o 
  -2   4   3      201.55      227.08     28.43 o 
  -1   4   3      598.79      677.50     64.32 o 
   0   4   3       69.67       66.44      6.47 o 
   1   4   3        0.00        0.27      0.42 o 
   2   4   3        0.74        1.42      0.57 o 
   3   4   3       21.29       19.45      2.23 o 
   4   4   3        1.75        2.30      0.69 o 
   5   4   3       50.60       42.83      5.29 o 
  -8   5   3       24.20       31.14      7.90 o 
  -7   5   3       40.76       39.78      4.15 o 
  -6   5   3       19.76       21.62      2.56 o 
  -5   5   3        9.83        9.28      1.78 o 
  -3   5   3        4.20        2.88      1.24 o 
  -2   5   3      694.37      760.94     93.52 o 
  -1   5   3      193.41      225.92     21.66 o 
   0   5   3       14.43       15.67      1.71 o 
   1   5   3       19.76       19.69      2.20 o 
   2   5   3      202.91      204.53     19.84 o 
   3   5   3        8.93       12.39      1.61 o 
   4   5   3       27.11       23.59      3.04 o 
  -8   6   3        5.33        3.81      1.26 o 
  -7   6   3        1.64        1.14      1.01 o 
  -6   6   3        1.74        2.78      0.77 o 
  -5   6   3       11.72       14.77      1.83 o 
  -4   6   3       67.39      108.27     12.87 o 
  -3   6   3        6.56       10.38      2.00 o 
  -2   6   3      313.61      349.43     41.88 o 
  -1   6   3        3.79        3.91      1.25 o 
   0   6   3       11.21       11.01      1.62 o 
   1   6   3        7.58        6.25      1.02 o 
   2   6   3        1.02        0.46      0.98 o 
   3   6   3       59.43       64.02      7.76 o 
  -7   7   3        0.22        1.81      1.27 o 
  -6   7   3        3.77        3.48      1.53 o 
  -5   7   3        1.83        1.42      1.22 o 
  -4   7   3       31.85       35.20      4.98 o 
  -3   7   3      127.47      148.21     18.19 o 
  -2   7   3      295.53      310.13     36.62 o 
  -1   7   3       90.52       91.44     16.30 o 
   0   7   3       30.75       25.07      3.97 o 
   1   7   3        0.59       -0.86      0.83 o 
   2   7   3       15.15       19.04      3.08 o 
  -7   8   3       22.42       26.62      4.58 o 
  -6   8   3       18.27       24.06      5.32 o 
  -5   8   3        8.64       11.72      6.79 o 
  -4   8   3      276.78      284.19     50.80 o 
  -3   8   3        0.37        1.04      1.96 o 
  -2   8   3        1.30        0.55      1.17 o 
  -1   8   3        1.54        3.62      1.32 o 
   0   8   3        9.25       10.95      2.22 o 
   1   8   3       24.37       20.95      4.27 o 
  -6   9   3       67.16       92.74     15.42 o 
  -5   9   3        0.18        0.95      2.29 o 
  -4   9   3       46.10       57.42     15.91 o 
  -3   9   3        8.15        8.52      2.29 o 
  -2   9   3      127.19      131.07     15.95 o 
  -1   9   3       53.86       41.75      6.00 o 
   0   9   3      123.66      124.37     15.85 o 
   1 -10   4        2.88        1.64      1.05 o 
   2 -10   4        2.48        1.51      1.05 o 
   3 -10   4       92.07       88.06     11.35 o 
   4 -10   4        9.09        7.84      1.80 o 
   5 -10   4       17.95       20.26      3.50 o 
  -1  -9   4       13.75       14.25      2.40 o 
   0  -9   4       15.55       12.54      2.15 o 
   1  -9   4        1.34        2.27      1.03 o 
   2  -9   4        0.52        0.59      0.83 o 
   3  -9   4       16.15       16.91      2.79 o 
   4  -9   4       77.54       80.61     10.38 o 
   5  -9   4       46.80       56.40      7.79 o 
   6  -9   4        0.45        0.40      1.06 o 
  -2  -8   4        1.54        2.50      1.01 o 
  -1  -8   4        4.29        5.24      0.82 o 
   0  -8   4       14.30        9.84      1.10 o 
   1  -8   4      237.12      221.67     27.56 o 
   2  -8   4      112.95      105.99     12.97 o 
   3  -8   4      157.50      151.13     18.65 o 
   4  -8   4       55.88       47.07      6.58 o 
   5  -8   4       91.25       91.22     12.44 o 
   6  -8   4       45.97       49.60      8.15 o 
   7  -8   4       15.32       21.92      3.74 o 
  -3  -7   4        1.57        0.09      0.75 o 
  -2  -7   4       46.37       50.11      5.09 o 
  -1  -7   4       61.78       66.93      5.72 o 
   0  -7   4        0.01       -0.66      0.44 o 
   1  -7   4        1.76       -0.72      0.84 o 
   2  -7   4      264.61      243.59     30.12 o 
   3  -7   4       21.53       18.00      2.11 o 
   4  -7   4      151.63      160.76     15.45 o 
   5  -7   4       42.88       47.25      4.89 o 
   6  -7   4        4.24        5.13      1.10 o 
   7  -7   4       23.85       28.54      4.09 o 
  -4  -6   4        4.37        4.58      1.22 o 
  -3  -6   4       55.10       48.19      5.12 o 
  -2  -6   4       22.62       24.63      2.80 o 
  -1  -6   4        7.66       12.98      1.38 o 
   0  -6   4       62.48       55.02      4.78 o 
   1  -6   4       22.40       25.19      3.67 o 
   2  -6   4      431.02      392.83     48.25 o 
   3  -6   4      151.79      136.68     13.14 o 
   4  -6   4      122.04      122.58     11.97 o 
   5  -6   4       54.51       60.64      6.34 o 
   6  -6   4       22.26       21.41      2.50 o 
   7  -6   4        1.49        0.84      1.65 o 
  -5  -5   4       30.52       29.08      3.76 o 
  -4  -5   4        1.48        0.83      0.99 o 
  -3  -5   4        4.56        4.96      1.33 o 
  -2  -5   4      174.96      186.52     18.03 o 
  -1  -5   4      110.95      124.04     12.06 o 
   0  -5   4      335.98      337.97     28.38 o 
   1  -5   4        0.00        0.41      0.69 o 
   2  -5   4      228.21      222.05     27.53 o 
   3  -5   4       49.21       49.99      4.99 o 
   4  -5   4       28.46       25.14      2.84 o 
   5  -5   4       23.43       28.14      3.14 o 
   6  -5   4        1.62        3.80      0.82 o 
   7  -5   4        0.02       -0.03      0.82 o 
  -5  -4   4        3.45        3.97      0.98 o 
  -4  -4   4       12.59       15.81      1.87 o 
  -3  -4   4        7.91       10.00      1.28 o 
  -2  -4   4       66.21       84.57      8.26 o 
   0  -4   4       52.53       48.03      4.15 o 
   1  -4   4        4.14        3.87      2.03 o 
   2  -4   4       64.73       62.50      8.14 o 
   3  -4   4      114.36      100.36      9.88 o 
   4  -4   4        7.03       12.95      1.55 o 
   5  -4   4        0.01        0.04      0.46 o 
   6  -4   4        0.16       -0.06      1.72 o 
   7  -4   4      125.51      110.09     22.05 o 
  -6  -3   4       18.89       19.15      3.20 o 
  -5  -3   4       26.77       33.95      4.13 o 
  -4  -3   4        6.36        7.88      1.87 o 
  -3  -3   4      173.22      213.34     19.99 o 
  -2  -3   4      153.32      201.20     19.14 o 
  -1  -3   4      288.60      337.76     32.29 o 
   0  -3   4      195.09      204.09     17.32 o 
   1  -3   4       28.75       22.03      3.05 o 
   2  -3   4       33.12       30.53      4.22 o 
   3  -3   4        0.06        0.20      0.46 o 
   4  -3   4      538.40      628.35     60.31 o 
   5  -3   4        0.58        0.75      0.44 o 
   6  -3   4       39.01       37.31      6.43 o 
   7  -3   4       51.99       45.41      5.62 o 
  -6  -2   4        1.17        1.53      0.75 o 
  -5  -2   4       49.37       48.77      5.69 o 
  -4  -2   4       31.51       37.73      4.45 o 
  -3  -2   4      615.24      711.37     80.21 o 
  -2  -2   4      233.90      285.92     27.39 o 
  -1  -2   4     1429.21     1555.33    146.94 o 
   1  -2   4      261.28      230.02     27.89 o 
   2  -2   4       10.46       20.56      4.77 o 
   3  -2   4      100.60      115.84     10.96 o 
   4  -2   4       42.95       45.55      4.59 o 
   5  -2   4        3.52        4.95      1.52 o 
   6  -2   4       54.57       49.40      5.89 o 
   7  -2   4       29.54       28.60      3.68 o 
  -7  -1   4        9.77        8.23      2.07 o 
  -6  -1   4       89.96       83.75      9.37 o 
  -5  -1   4        1.98        2.78      1.43 o 
  -4  -1   4      196.10      194.06     21.66 o 
  -3  -1   4       10.73       10.12      1.81 o 
  -1  -1   4       99.40       90.97      7.93 o 
   0  -1   4      116.71      120.42     19.12 o 
   1  -1   4      109.63       84.14     15.14 o 
   2  -1   4      879.07      709.00     81.04 o 
   3  -1   4       11.70       12.80      2.46 o 
   4  -1   4      197.86      229.71     26.31 o 
   5  -1   4       55.55       65.46      7.69 o 
   6  -1   4      145.18      139.51     15.96 o 
   7  -1   4       17.52       20.69      2.85 o 
  -7   0   4       29.75       25.15      3.23 o 
  -6   0   4        0.10       -0.01      0.61 o 
  -5   0   4        0.16        0.16      0.51 o 
  -4   0   4        2.02        5.44      1.22 o 
  -3   0   4       67.17       67.94      6.42 o 
  -2   0   4     1985.13     2130.88    202.69 o 
  -1   0   4     2915.50     2627.45    223.14 o 
   1   0   4       83.89       94.16     16.13 o 
   2   0   4       69.00       42.32      7.72 o 
   3   0   4        1.20        0.16      0.21 o 
   4   0   4       20.91       22.21      2.81 o 
   5   0   4       95.07       90.86     10.64 o 
   6   0   4       24.33       23.62      3.11 o 
   7   0   4        0.53        1.47      2.25 o 
  -7   1   4       10.52       13.38      3.97 o 
  -6   1   4        0.16        0.06      1.01 o 
  -5   1   4      128.09      145.34     16.85 o 
  -4   1   4       88.50      101.62      9.85 o 
  -3   1   4      551.48      555.96     52.39 o 
  -2   1   4       46.57       33.97      3.46 o 
  -1   1   4      849.90      708.83     59.57 o 
   0   1   4      921.11      915.27    110.55 o 
   1   1   4        0.00        0.48      0.44 o 
   2   1   4        0.08        1.04      0.43 o 
   3   1   4        4.12        5.78      0.95 o 
   4   1   4        1.46        1.53      0.60 o 
   5   1   4       13.58       11.97      1.74 o 
   6   1   4      101.60       88.59     10.41 o 
  -8   2   4        8.33       10.78      4.86 o 
  -7   2   4        1.26        0.91      0.84 o 
  -6   2   4      107.01      119.83     14.00 o 
  -5   2   4       34.37       33.39      3.58 o 
  -4   2   4       20.93       24.87      2.82 o 
  -3   2   4        1.79        2.48      0.80 o 
  -2   2   4      184.66      147.98     12.41 o 
  -1   2   4       36.46       63.71      8.05 o 
   0   2   4      111.24      147.66     18.28 o 
   1   2   4      162.17      176.49     16.99 o 
   2   2   4      281.54      325.76     31.11 o 
   3   2   4      369.43      355.91     39.86 o 
   4   2   4       47.96       46.17      5.47 o 
   5   2   4        0.04       -0.06      0.52 o 
   6   2   4        0.07       -0.11      1.00 o 
  -8   3   4       21.91       14.73      3.84 o 
  -7   3   4        9.06        8.45      1.58 o 
  -6   3   4       68.73       43.86      5.88 o 
  -5   3   4        5.45        6.70      1.10 o 
  -4   3   4        7.28        9.68      1.26 o 
  -3   3   4      131.58      139.34     13.55 o 
  -2   3   4      485.99      440.30     36.12 o 
  -1   3   4       40.40       56.92      7.23 o 
   0   3   4       64.53       59.94      5.82 o 
   1   3   4      369.56      426.56     40.79 o 
   2   3   4       18.03       23.47      2.51 o 
   3   3   4       54.10       45.55      4.36 o 
   4   3   4        6.34        5.24      0.95 o 
   5   3   4        1.91        1.11      0.64 o 
  -8   4   4       22.06       25.74      9.24 o 
  -7   4   4        4.85        4.75      1.62 o 
  -6   4   4        0.20       -0.44      0.73 o 
  -5   4   4       19.79       23.37      2.63 o 
  -4   4   4       57.77       63.03      6.25 o 
  -3   4   4       20.38       21.90      1.97 o 
  -2   4   4        0.44        1.29      0.75 o 
  -1   4   4      963.85     1062.42    100.96 o 
   0   4   4       34.41       42.21      4.21 o 
   1   4   4     1325.26     1415.74    135.21 o 
   2   4   4      127.79      139.70     13.50 o 
   3   4   4       27.32       30.13      3.21 o 
   4   4   4       26.31       25.82      3.47 o 
   5   4   4       12.89        8.93      1.41 o 
  -8   5   4        1.33        1.57      1.03 o 
  -7   5   4        8.28        8.91      1.40 o 
  -6   5   4       24.88       29.45      3.38 o 
  -5   5   4        0.01       -0.40      0.38 o 
  -4   5   4        0.18        0.39      0.62 o 
  -3   5   4      190.08      226.20     27.93 o 
  -2   5   4      258.81      275.97     34.31 o 
  -1   5   4       41.19       50.09      5.06 o 
   0   5   4       23.60       24.81      2.60 o 
   1   5   4       48.59       56.44      5.58 o 
   2   5   4      110.91      115.78     11.41 o 
   3   5   4       64.14       60.05      7.27 o 
   4   5   4        7.35        5.80      1.11 o 
  -7   6   4       85.03      115.59     13.71 o 
  -6   6   4        1.00        1.64      0.65 o 
  -5   6   4       69.89      101.21     15.41 o 
  -4   6   4        5.52        7.16      2.56 o 
  -3   6   4      103.90      102.89     13.17 o 
  -2   6   4        5.42        7.69      1.74 o 
  -1   6   4      243.35      251.18     23.75 o 
   0   6   4      841.25      903.43     85.37 o 
   1   6   4        0.92        2.05      0.74 o 
   2   6   4        5.19        3.83      1.06 o 
   3   6   4       46.70       41.00      5.27 o 
  -7   7   4       39.65       46.30      6.92 o 
  -6   7   4      111.04      156.27     29.38 o 
  -5   7   4        0.29        1.37      1.65 o 
  -4   7   4       45.21       52.99      6.99 o 
  -3   7   4       17.45       19.11      3.12 o 
  -2   7   4      793.40      915.61    110.56 o 
  -1   7   4      140.75      143.93     17.98 o 
   0   7   4       91.59       93.71     12.01 o 
   1   7   4        6.80        6.98      1.72 o 
   2   7   4        0.09        0.79      0.96 o 
  -7   8   4       32.38       41.04      6.47 o 
  -6   8   4       46.82       48.44      7.26 o 
  -5   8   4        6.20        6.97      1.90 o 
  -4   8   4      199.33      269.55     44.84 o 
  -3   8   4       28.13       26.10      4.18 o 
  -2   8   4       84.35       86.63     10.87 o 
  -1   8   4        1.56        1.54      1.31 o 
   0   8   4      134.74      132.98     16.92 o 
   1   8   4        9.63       12.10      2.42 o 
  -5   9   4       10.52       12.18      2.72 o 
  -4   9   4        1.14        2.43      1.50 o 
  -3   9   4        2.43        7.94      4.51 o 
  -2   9   4        0.03        0.16      1.29 o 
  -1   9   4        9.21       10.14      2.34 o 
   1 -10   5        0.46        0.66      0.98 o 
   2 -10   5        1.81        1.14      0.93 o 
   3 -10   5        1.03        0.47      0.92 o 
   4 -10   5        0.11       -0.51      0.89 o 
   5 -10   5       13.11       14.40      2.68 o 
  -1  -9   5        0.01       -0.78      0.84 o 
   0  -9   5        3.55        2.09      0.95 o 
   1  -9   5        0.39       -0.29      1.04 o 
   2  -9   5        6.61        4.49      1.24 o 
   3  -9   5      118.17      118.47     14.88 o 
   4  -9   5        9.69        8.24      1.76 o 
   5  -9   5        5.90        7.77      1.78 o 
   6  -9   5        0.47       -0.49      1.01 o 
  -2  -8   5       10.84       16.23      2.30 o 
  -1  -8   5        0.52        0.14      0.54 o 
   0  -8   5        7.69        4.28      0.77 o 
   1  -8   5       18.72       17.68      3.43 o 
   2  -8   5       39.55       28.53      4.02 o 
   3  -8   5       12.74       13.95      2.33 o 
   4  -8   5       19.90       21.93      2.54 o 
   5  -8   5      112.81      121.96     11.98 o 
   6  -8   5        0.00        0.45      0.69 o 
  -3  -7   5       22.48       22.07      2.75 o 
  -2  -7   5        3.36        1.75      1.03 o 
  -1  -7   5        1.59        0.66      0.58 o 
   0  -7   5        9.28        5.26      0.80 o 
   1  -7   5      101.54       85.63     10.93 o 
   2  -7   5       44.25       47.39      6.38 o 
   3  -7   5      134.17      120.65     15.47 o 
   4  -7   5       62.47       61.19      6.27 o 
   5  -7   5       13.04       17.58      2.16 o 
   6  -7   5       24.02       30.31      3.42 o 
   7  -7   5        0.50        1.39      1.22 o 
  -4  -6   5       13.01       17.67      2.38 o 
  -3  -6   5        0.03        0.29      0.74 o 
  -2  -6   5       10.81       13.58      1.84 o 
  -1  -6   5      221.00      225.11     18.55 o 
   0  -6   5       43.45       34.62      3.11 o 
   1  -6   5       42.55       31.22      4.33 o 
   2  -6   5       13.06       10.02      1.97 o 
   3  -6   5        1.04        2.68      1.25 o 
   4  -6   5        1.45        1.14      0.62 o 
   5  -6   5       38.88       41.73      4.39 o 
   6  -6   5        2.76        6.84      1.19 o 
   7  -6   5        8.51        6.57      1.95 o 
  -5  -5   5        2.15        2.39      0.86 o 
  -4  -5   5       56.03       67.85      6.81 o 
  -3  -5   5        2.41        3.70      0.84 o 
  -2  -5   5      124.33      139.09     13.45 o 
  -1  -5   5      152.42      151.31     12.64 o 
   0  -5   5      213.83      207.86     17.60 o 
   1  -5   5       61.31       66.50      8.50 o 
   2  -5   5       55.37       47.35      6.29 o 
   3  -5   5      225.30      197.54     18.88 o 
   4  -5   5       40.91       39.60      4.23 o 
   5  -5   5       38.92       47.17      4.95 o 
   6  -5   5       67.88       67.57      6.97 o 
   7  -5   5        2.52        1.92      1.06 o 
  -5  -4   5       19.39       21.19      2.80 o 
  -4  -4   5        6.66        6.85      1.11 o 
  -3  -4   5       17.04       16.46      1.89 o 
  -2  -4   5      388.46      442.54     42.16 o 
  -1  -4   5        1.40        2.97      0.63 o 
   0  -4   5      121.74      107.01      9.77 o 
   1  -4   5     1518.11     1352.28    165.77 o 
   2  -4   5        0.35        0.01      0.73 o 
   3  -4   5       32.48       26.42      2.81 o 
   4  -4   5       96.25      110.70     10.92 o 
   5  -4   5        0.22        0.32      0.64 o 
   6  -4   5       11.26       11.62      5.24 o 
   7  -4   5        1.87        0.73      0.96 o 
  -6  -3   5        0.90        0.40      0.75 o 
  -5  -3   5       30.97       40.20      7.22 o 
  -4  -3   5      153.14      162.83     18.69 o 
  -3  -3   5       78.64       93.03      9.02 o 
  -2  -3   5     1173.15     1425.56    136.11 o 
   0  -3   5       25.40       32.80      2.88 o 
   1  -3   5      531.04      439.45     54.06 o 
   2  -3   5      111.63       98.81     12.45 o 
   3  -3   5      140.67      144.27     13.89 o 
   4  -3   5        1.50        1.76      0.62 o 
   5  -3   5        9.91        9.41      1.25 o 
   6  -3   5        1.04        0.63      0.85 o 
   7  -3   5        1.27        1.30      0.91 o 
  -6  -2   5      125.64      120.68     13.80 o 
  -5  -2   5        7.85       11.16      1.65 o 
  -4  -2   5        1.58        1.37      0.54 o 
  -3  -2   5      119.62      143.36     16.48 o 
  -2  -2   5     1198.86     1454.00    138.79 o 
  -1  -2   5      510.60      443.85     50.04 o 
   1  -2   5       78.27       65.73      8.25 o 
   2  -2   5      790.50      669.50    118.75 o 
   3  -2   5       23.12       25.50      4.88 o 
   4  -2   5      107.37      104.99     11.72 o 
   5  -2   5      241.92      273.38     30.88 o 
   6  -2   5        4.12        3.48      1.07 o 
   7  -2   5        2.57        2.53      0.97 o 
  -7  -1   5        9.14       14.80      5.03 o 
  -6  -1   5       27.21       26.45      3.30 o 
  -5  -1   5       20.31       35.23      8.83 o 
  -4  -1   5      110.86      128.97     14.45 o 
  -3  -1   5      146.97      126.79     14.55 o 
  -2  -1   5     2351.34     2866.55    273.27 o 
  -1  -1   5     3871.35     3369.79    254.21 o 
   0  -1   5      750.92      713.05     87.45 o 
   1  -1   5      831.72      671.99    119.25 o 
   2  -1   5       45.57       33.58      6.20 o 
   3  -1   5        0.24        0.06      0.33 o 
   4  -1   5       24.34       29.14      3.64 o 
   5  -1   5       67.14       67.68      8.03 o 
   6  -1   5       10.85        9.01      1.56 o 
   7  -1   5        0.13       -0.12      0.84 o 
  -7   0   5        2.52        2.42      1.21 o 
  -6   0   5       24.39       31.44     10.26 o 
  -5   0   5        1.26        0.81      0.57 o 
  -4   0   5       17.17       15.00      2.05 o 
  -3   0   5     1148.18     1245.26    140.42 o 
  -2   0   5      635.44      692.05     77.11 o 
  -1   0   5      772.99      617.26     49.99 o 
   0   0   5       67.65       75.37      9.82 o 
   1   0   5        1.40        2.08      0.50 o 
   2   0   5      116.04       90.46     11.91 o 
   3   0   5      174.58      109.43     19.52 o 
   4   0   5        6.71        5.44      1.02 o 
   5   0   5       11.03       10.31      2.95 o 
   6   0   5        0.67        0.73      0.69 o 
  -7   1   5        5.18        6.31      2.40 o 
  -6   1   5       28.53       31.99      5.25 o 
  -5   1   5      241.41      304.44     35.29 o 
  -4   1   5      172.19      151.38     14.71 o 
  -3   1   5      427.68      386.61     36.80 o 
  -1   1   5      257.46      229.99     39.35 o 
   1   1   5     1339.72     1011.40    115.66 o 
   2   1   5       73.10       73.63      8.63 o 
   3   1   5        6.24        2.95      0.54 o 
   4   1   5        8.71        9.73      1.44 o 
   5   1   5       79.46       68.55      8.02 o 
   6   1   5        7.37        8.61      1.46 o 
  -8   2   5        2.90        3.52      1.13 o 
  -7   2   5       36.55       25.78      5.46 o 
  -6   2   5       30.47       37.47      6.11 o 
  -5   2   5       69.92       48.97      6.54 o 
  -4   2   5      338.51      337.60     38.51 o 
  -3   2   5      125.48       98.93      9.66 o 
  -2   2   5      233.22      243.80     19.62 o 
  -1   2   5      129.97      170.53     20.98 o 
   0   2   5      267.81      269.79     32.76 o 
   1   2   5      238.39      260.57     24.73 o 
   2   2   5        0.04       -0.27      0.45 o 
   3   2   5      144.51      159.14     17.91 o 
   4   2   5       41.25       34.12      4.18 o 
   5   2   5       76.84       70.34      8.17 o 
   6   2   5        3.62        3.17      1.10 o 
  -8   3   5        0.02        0.46      0.86 o 
  -7   3   5       12.07       13.37      3.00 o 
  -6   3   5      101.45       71.34     12.10 o 
  -5   3   5       31.12       36.01      3.80 o 
  -4   3   5        9.92       13.71      1.70 o 
  -3   3   5      102.13       77.74      6.56 o 
  -2   3   5       38.28       38.70      5.09 o 
  -1   3   5      116.48      120.40     15.07 o 
   0   3   5      493.96      516.79     49.05 o 
   1   3   5       18.09       19.02      2.09 o 
   2   3   5      727.48      754.72     72.02 o 
   3   3   5        5.17        3.59      0.66 o 
   4   3   5       80.28       73.73      8.44 o 
   5   3   5        2.13        2.34      1.50 o 
  -8   4   5        1.81        1.89      1.00 o 
  -7   4   5        4.06        3.11      0.96 o 
  -6   4   5      119.81      122.32     11.87 o 
  -5   4   5        0.08       -0.09      0.50 o 
  -4   4   5        2.04        3.10      0.64 o 
  -3   4   5        3.72        2.51      0.55 o 
  -2   4   5        5.27        3.72      1.81 o 
  -1   4   5      731.49      792.93     75.26 o 
   1   4   5       12.62       20.22      2.23 o 
   2   4   5       20.83       27.58      3.01 o 
   3   4   5       42.08       44.00      4.49 o 
   4   4   5      143.99      132.06     14.90 o 
  -8   5   5        0.01       -0.30      0.84 o 
  -7   5   5        9.51       15.09      3.09 o 
  -6   5   5      100.51      113.64     11.55 o 
  -5   5   5       11.01       13.28      1.73 o 
  -4   5   5        0.75        0.38      0.40 o 
  -3   5   5       23.77       27.44      3.98 o 
  -2   5   5        0.53        0.98      0.39 o 
  -1   5   5       74.72       75.49      7.35 o 
   0   5   5      863.54      955.63     90.18 o 
   1   5   5      373.08      402.05     38.34 o 
   2   5   5       11.47       11.41      1.54 o 
   3   5   5       30.73       33.44      4.37 o 
   4   5   5       26.46       26.79      3.27 o 
  -7   6   5       33.10       38.05      7.19 o 
  -6   6   5       37.74       42.52      6.18 o 
  -5   6   5       64.13       78.21      9.94 o 
  -4   6   5      110.94      114.62     14.41 o 
  -3   6   5        7.56       10.56      2.06 o 
  -2   6   5      229.58      262.22     31.90 o 
  -1   6   5      186.16      204.40     24.93 o 
   0   6   5      483.14      534.70     50.35 o 
   1   6   5       13.85       12.97      1.70 o 
   2   6   5       14.34       14.32      1.89 o 
   3   6   5        0.16        0.99      0.94 o 
  -7   7   5        6.13        7.15      2.23 o 
  -6   7   5       33.91       38.54      6.06 o 
  -5   7   5      199.50      236.70     34.90 o 
  -4   7   5       67.67       81.78     10.64 o 
  -3   7   5      111.76      126.07     15.67 o 
  -2   7   5       50.29       54.53      7.31 o 
  -1   7   5       62.18       72.37      9.33 o 
   0   7   5       14.20       17.48      2.98 o 
   1   7   5      143.06      134.65     16.81 o 
   2   7   5        9.06       10.85      2.26 o 
  -6   8   5        0.90        1.73      1.51 o 
  -5   8   5       22.26       29.31      4.70 o 
  -4   8   5       16.38       20.20      3.47 o 
  -3   8   5        0.47        0.54      1.20 o 
  -2   8   5        3.14        4.93      1.86 o 
  -1   8   5      100.21      112.33     21.05 o 
   0   8   5        2.30        1.34      1.27 o 
  -5   9   5        7.75        7.40      3.80 o 
  -4   9   5       31.78       39.65      6.07 o 
  -3   9   5        3.83        2.40      1.98 o 
  -2   9   5        2.78        0.92      1.21 o 
  -1   9   5        4.40        3.23      1.63 o 
   1 -10   6        4.41        3.85      1.22 o 
   2 -10   6        0.04       -0.66      0.78 o 
   3 -10   6       50.50       37.19      5.37 o 
   4 -10   6       63.63       53.90      8.04 o 
  -1  -9   6       23.48       23.10      3.39 o 
   0  -9   6        2.38        0.73      0.81 o 
   1  -9   6        0.94        1.47      0.85 o 
   2  -9   6       13.12        9.87      1.74 o 
   3  -9   6        1.49        1.99      0.98 o 
   4  -9   6       16.08       17.04      4.40 o 
   5  -9   6        5.13       11.54      2.20 o 
   6  -9   6        0.26       -0.49      1.04 o 
  -2  -8   6        9.31        8.95      2.30 o 
  -1  -8   6        5.36        4.60      1.17 o 
   0  -8   6        6.99        6.33      1.59 o 
   1  -8   6       13.59       13.73      2.42 o 
   2  -8   6       67.73       63.49      8.32 o 
   3  -8   6       85.44       78.08      8.10 o 
   4  -8   6       46.75       52.93      5.35 o 
   5  -8   6        1.14        1.44      0.79 o 
   6  -8   6        1.47        0.17      0.71 o 
  -3  -7   6        0.00       -0.70      0.56 o 
  -2  -7   6        5.45        6.40      1.09 o 
  -1  -7   6        0.04        1.07      0.64 o 
   0  -7   6       29.75       23.48      3.52 o 
   1  -7   6       77.67       57.23      7.45 o 
   2  -7   6        3.11        2.31      1.14 o 
   3  -7   6        3.97        5.25      1.60 o 
   4  -7   6        3.27        4.28      1.31 o 
   5  -7   6        1.73       -0.33      0.64 o 
   6  -7   6       18.35       18.78      2.35 o 
   7  -7   6       15.25       18.49      3.09 o 
  -4  -6   6        1.18        3.73      0.98 o 
  -3  -6   6       55.66       60.44      6.33 o 
  -2  -6   6        2.04        1.99      1.07 o 
  -1  -6   6      347.62      371.30     30.95 o 
   1  -6   6      149.11      134.95     16.79 o 
   2  -6   6       78.39       75.83      9.63 o 
   3  -6   6       17.38       17.33      2.90 o 
   4  -6   6        0.00       -0.18      0.62 o 
   5  -6   6        0.00        0.44      0.88 o 
   6  -6   6       42.43       50.49      6.14 o 
   7  -6   6       10.18        9.37      2.16 o 
  -5  -5   6        4.54        3.52      1.05 o 
  -4  -5   6       49.68       65.78      6.56 o 
  -3  -5   6      144.91      191.50     18.02 o 
  -2  -5   6      115.04      124.83     12.24 o 
  -1  -5   6       22.60       23.57      2.24 o 
   0  -5   6       88.48       71.49      7.69 o 
   1  -5   6      273.23      239.10     29.43 o 
   2  -5   6      214.47      178.02     22.21 o 
   3  -5   6      214.39      187.88     23.62 o 
   4  -5   6       10.00        8.99      1.35 o 
   5  -5   6        7.03        7.35      1.17 o 
   6  -5   6        7.91        9.63      4.61 o 
   7  -5   6        6.61        5.93      3.50 o 
  -5  -4   6        2.05        1.92      0.85 o 
  -4  -4   6      110.15      149.98     16.91 o 
  -3  -4   6       80.48      105.69     10.06 o 
  -2  -4   6     1574.49     1878.86    178.18 o 
  -1  -4   6       39.88       42.85      3.75 o 
   0  -4   6       51.28       42.76      5.04 o 
   1  -4   6      305.44      253.61     31.22 o 
   2  -4   6      210.35      215.82     26.75 o 
   3  -4   6       14.85       16.19      2.37 o 
   4  -4   6        0.14        0.06      0.57 o 
   5  -4   6       33.30       41.78      4.35 o 
   6  -4   6        1.18        1.27      1.06 o 
   7  -4   6       14.35       12.29      2.22 o 
  -6  -3   6       31.77       33.75      4.29 o 
  -5  -3   6       39.18       47.99      9.18 o 
  -4  -3   6      235.23      252.21     28.68 o 
  -3  -3   6       53.08       60.09      5.72 o 
  -1  -3   6      287.30      285.22     24.29 o 
   0  -3   6        8.47        9.67      1.47 o 
   1  -3   6        5.17        5.42      1.50 o 
   2  -3   6      394.38      359.98     44.27 o 
   3  -3   6      166.73      142.80     16.76 o 
   4  -3   6      297.01      319.40     30.12 o 
   5  -3   6        0.88        0.77      0.77 o 
   6  -3   6        1.69        2.23      1.06 o 
   7  -3   6        8.83        9.36      1.78 o 
  -6  -2   6       45.19       43.80      5.25 o 
  -5  -2   6       28.90       19.45      2.59 o 
  -4  -2   6       17.33       24.01      4.83 o 
  -3  -2   6       29.16       33.81      4.20 o 
  -2  -2   6      318.01      397.89     37.92 o 
  -1  -2   6      498.86      619.49     61.18 o 
   0  -2   6      487.55      460.04     60.46 o 
   1  -2   6      802.04      810.42     98.15 o 
   2  -2   6       12.32       15.15      4.65 o 
   3  -2   6       71.31       51.53      9.42 o 
   4  -2   6       26.11       27.15      4.55 o 
   5  -2   6       23.91       27.99      3.69 o 
   6  -2   6       17.81       19.63      2.74 o 
   7  -2   6        3.35        2.10      1.13 o 
  -7  -1   6        2.13        1.96      0.87 o 
  -6  -1   6        2.83        3.81      0.98 o 
  -5  -1   6       11.32       15.87      3.58 o 
  -4  -1   6        1.08        1.49      0.85 o 
  -3  -1   6        2.84        3.42      1.03 o 
  -2  -1   6       23.12       21.54      3.33 o 
  -1  -1   6       95.61       89.06     10.17 o 
   0  -1   6       46.52       85.70     14.72 o 
   1  -1   6       51.97       83.84     14.39 o 
   2  -1   6       18.42       15.84      2.17 o 
   3  -1   6       40.08       33.63      3.99 o 
   4  -1   6        5.41        7.09      0.98 o 
   5  -1   6       11.72       16.37      2.35 o 
   6  -1   6        1.72        0.86      1.03 o 
   7  -1   6       18.56       17.45      2.51 o 
  -7   0   6       23.65       17.69      3.84 o 
  -6   0   6        0.02       -0.68      0.58 o 
  -5   0   6       39.25       45.32      5.78 o 
  -4   0   6      180.32      170.12     19.30 o 
  -3   0   6      442.31      440.82     49.36 o 
  -2   0   6       22.92       21.19      4.58 o 
  -1   0   6      463.63      546.69     66.75 o 
   0   0   6      750.04      822.43    101.05 o 
   1   0   6     1464.91     2142.73    363.11 o 
   2   0   6      252.69      231.00     25.94 o 
   3   0   6       26.14       26.92      4.77 o 
   4   0   6       57.52       56.24      6.75 o 
   5   0   6      107.65      100.13     11.52 o 
   6   0   6        0.39        0.40      0.67 o 
  -7   1   6        4.01        4.76      1.23 o 
  -6   1   6       54.83       69.52     10.38 o 
  -5   1   6      209.66      255.20     29.46 o 
  -4   1   6       13.65       14.12      2.41 o 
  -3   1   6        6.79       11.60      1.44 o 
  -2   1   6        4.15        2.40      0.87 o 
  -1   1   6       22.89       37.47      5.51 o 
   0   1   6      425.10      595.92    101.23 o 
   2   1   6      184.03      190.19     21.99 o 
   3   1   6       74.45       76.14      9.40 o 
   4   1   6      199.33      200.21     22.98 o 
   5   1   6        7.98       10.34      1.60 o 
   6   1   6       22.70       19.04      2.63 o 
  -7   2   6        2.89        4.05      1.18 o 
  -6   2   6        0.23        0.57      0.71 o 
  -5   2   6       14.71       19.27      2.33 o 
  -4   2   6        2.27        1.68      0.59 o 
  -3   2   6        2.31        2.14      0.36 o 
  -2   2   6      219.60      207.03     16.77 o 
  -1   2   6      173.59      209.91     39.78 o 
   1   2   6      551.32      511.86     58.45 o 
   2   2   6       61.75       69.80      8.20 o 
   3   2   6        0.59       -0.29      0.36 o 
   4   2   6       56.26       53.90      6.25 o 
   5   2   6       48.80       44.08      5.26 o 
  -8   3   6       13.60       13.36      4.72 o 
  -7   3   6       15.49       16.02      2.95 o 
  -6   3   6       15.81        8.78      2.55 o 
  -5   3   6      111.34      134.97     15.82 o 
  -4   3   6      160.15      150.38     14.39 o 
  -3   3   6      414.56      395.79     32.27 o 
  -2   3   6       13.14       12.45      1.98 o 
  -1   3   6      357.35      346.38     41.81 o 
   0   3   6        2.54        3.51      0.71 o 
   1   3   6      148.35      151.17     14.32 o 
   2   3   6       28.38       32.88      3.46 o 
   3   3   6       11.28        8.73      1.24 o 
   4   3   6      178.96      159.57     18.37 o 
   5   3   6       38.06       36.79      4.53 o 
  -8   4   6        7.69       11.27      2.05 o 
  -7   4   6        1.39        0.24      0.69 o 
  -6   4   6      141.40      170.86     22.79 o 
  -5   4   6       26.17       36.61      3.87 o 
  -4   4   6      231.06      206.82     17.26 o 
  -3   4   6        6.79        3.92      1.19 o 
  -2   4   6      107.39      121.83     15.29 o 
  -1   4   6        5.93        3.35      0.80 o 
   0   4   6      306.33      329.72     31.37 o 
   1   4   6      554.81      615.11     58.52 o 
   2   4   6      220.65      217.87     20.83 o 
   3   4   6       25.07       20.80      2.67 o 
   4   4   6       51.03       50.20      6.07 o 
  -7   5   6        8.42       11.29      2.35 o 
  -6   5   6        0.13       -0.59      0.57 o 
  -5   5   6        6.43        6.41      0.85 o 
  -4   5   6       26.49       38.48      4.81 o 
  -3   5   6        4.75        4.26      2.37 o 
  -2   5   6       14.29       14.21      1.66 o 
  -1   5   6      260.82      315.28     29.55 o 
   0   5   6      303.12      352.13     32.98 o 
   1   5   6      270.89      318.06     30.28 o 
   2   5   6       71.27       65.08      6.53 o 
   3   5   6       15.35       16.36      2.53 o 
  -7   6   6       21.96       20.51      4.40 o 
  -6   6   6        1.19        0.02      1.08 o 
  -5   6   6       76.73       66.76      8.97 o 
  -4   6   6       50.46       45.54      6.22 o 
  -3   6   6      141.08      143.54     17.97 o 
  -2   6   6       48.13       48.16      6.43 o 
  -1   6   6      418.82      457.24     55.47 o 
   0   6   6       75.74       95.45      9.21 o 
   1   6   6       17.61       18.24      2.23 o 
   2   6   6       19.73       21.64      2.61 o 
  -7   7   6        0.00       -1.32      1.23 o 
  -6   7   6       95.73      113.45     18.75 o 
  -5   7   6       12.87       12.48      2.64 o 
  -4   7   6       66.35       71.90      9.55 o 
  -3   7   6       73.06       77.53     10.05 o 
  -2   7   6       62.32       74.38      9.34 o 
  -1   7   6        0.97        1.48      1.22 o 
   0   7   6       33.51       34.49      5.09 o 
   1   7   6       52.62       48.89      6.78 o 
  -6   8   6        0.25        0.09      1.22 o 
  -5   8   6        0.23       -0.10      1.13 o 
  -4   8   6      120.40      119.49     15.21 o 
  -3   8   6        6.03        5.24      1.74 o 
  -2   8   6       20.42       25.21      3.99 o 
  -1   8   6        5.22        8.30      2.08 o 
   0   8   6        7.94       10.47      2.29 o 
  -4   9   6        0.00       -1.52      1.01 o 
  -3   9   6       52.73       50.49      7.27 o 
  -2   9   6       18.63       24.34      4.96 o 
   2 -10   7        0.07       -1.01      0.67 o 
   3 -10   7       14.84       14.37      2.32 o 
   4 -10   7        1.31        1.47      1.05 o 
  -1  -9   7      102.99      100.32     13.76 o 
   0  -9   7        0.63        0.96      1.14 o 
   1  -9   7        1.39        1.25      1.10 o 
   2  -9   7       33.91       28.65      4.28 o 
   3  -9   7        0.98       -0.99      0.99 o 
   4  -9   7       33.91       29.23      4.24 o 
   5  -9   7      103.77      109.56     14.47 o 
  -2  -8   7       37.06       46.42      6.96 o 
  -1  -8   7        3.25        5.67      1.60 o 
   0  -8   7        0.50        1.10      1.58 o 
   1  -8   7        0.73        0.49      0.90 o 
   2  -8   7        7.74        5.62      1.49 o 
   3  -8   7       26.73       21.86      3.50 o 
   4  -8   7       74.88       82.24      8.17 o 
   5  -8   7        7.14        7.40      1.28 o 
   6  -8   7       13.09       17.68      2.31 o 
  -3  -7   7       41.85       60.36      5.33 o 
  -2  -7   7       39.20       45.16      3.90 o 
  -1  -7   7        7.24        6.00      0.98 o 
   0  -7   7       21.98       20.02      3.10 o 
   1  -7   7       31.07       28.57      4.03 o 
   2  -7   7      257.43      196.87     24.58 o 
   3  -7   7       98.92       79.68     10.37 o 
   4  -7   7       91.74       89.39      8.73 o 
   5  -7   7        6.80        8.34      1.33 o 
   6  -7   7        3.89        7.00      1.30 o 
  -4  -6   7       14.75       14.49      1.96 o 
  -3  -6   7        4.07        5.68      1.08 o 
  -2  -6   7       36.76       42.24      3.84 o 
  -1  -6   7        2.09        0.88      0.60 o 
   0  -6   7      136.85      107.95     13.64 o 
   1  -6   7        6.74        5.38      1.24 o 
   2  -6   7      328.58      263.42     32.65 o 
   3  -6   7       12.20       12.08      2.21 o 
   4  -6   7      109.39      105.20     10.21 o 
   5  -6   7        1.41        2.10      0.82 o 
   6  -6   7        0.08       -0.85      0.63 o 
   7  -6   7       11.85       16.82      2.93 o 
  -5  -5   7        0.08        0.88      0.78 o 
  -4  -5   7       13.69       19.29      4.26 o 
  -3  -5   7        0.67        0.63      0.56 o 
  -2  -5   7      963.67     1108.44     91.63 o 
  -1  -5   7      106.74      112.98      9.68 o 
   0  -5   7       74.01       76.12      9.73 o 
   1  -5   7      144.84      131.27     16.30 o 
   2  -5   7       69.84       55.33      7.19 o 
   3  -5   7       42.31       43.97      5.96 o 
   4  -5   7       14.52       18.73      2.30 o 
   5  -5   7        0.51        0.83      0.73 o 
   6  -5   7        0.06       -0.76      1.10 o 
   7  -5   7        1.07        0.97      1.80 o 
  -5  -4   7       17.10       25.33      4.39 o 
  -4  -4   7      157.74      191.65     21.58 o 
  -3  -4   7      121.38      170.38     15.92 o 
  -2  -4   7        2.30        2.16      0.79 o 
  -1  -4   7       16.29       13.64      1.36 o 
   0  -4   7      116.96      104.19     13.07 o 
   1  -4   7      223.66      177.64     21.54 o 
   2  -4   7      144.93      115.38     14.49 o 
   3  -4   7      127.75      125.56     15.87 o 
   4  -4   7      105.61      100.15      9.96 o 
   5  -4   7        2.93        2.02      0.82 o 
   6  -4   7        6.96        8.06      1.79 o 
   7  -4   7       20.48       20.66      3.14 o 
  -6  -3   7       86.11       89.22     10.31 o 
  -5  -3   7        1.05        2.81      1.55 o 
  -4  -3   7       18.51       25.40      6.71 o 
  -3  -3   7       49.98       49.29      4.85 o 
  -2  -3   7        6.81        6.65      0.76 o 
  -1  -3   7      418.57      410.15     34.86 o 
   0  -3   7       16.19       18.37      2.50 o 
   1  -3   7       42.35       44.03      5.56 o 
   2  -3   7       31.01       33.92      4.52 o 
   3  -3   7       64.23       49.20      5.96 o 
   4  -3   7       22.97       26.26      3.72 o 
   5  -3   7       40.63       51.55      6.35 o 
   6  -3   7       30.64       32.33      4.32 o 
   7  -3   7        3.43        2.45      1.21 o 
  -6  -2   7       33.05       39.54      5.70 o 
  -5  -2   7       32.45       38.80      8.64 o 
  -4  -2   7       70.69       72.13      8.11 o 
  -3  -2   7      125.20      136.91     15.78 o 
  -2  -2   7        8.91       10.36      1.33 o 
  -1  -2   7       99.34      107.82     12.26 o 
   0  -2   7      241.14      270.43     48.44 o 
   1  -2   7       55.97       65.85      8.94 o 
   2  -2   7       15.08       13.25      4.12 o 
   3  -2   7       22.02       22.65      2.93 o 
   4  -2   7      152.22      149.48     17.33 o 
   5  -2   7       18.68       25.27      8.63 o 
   6  -2   7       38.41       39.69      5.04 o 
   7  -2   7        5.93        7.73      1.63 o 
  -7  -1   7        3.04        4.03      1.18 o 
  -6  -1   7        6.49        8.01      2.89 o 
  -5  -1   7        0.76        1.89      0.74 o 
  -4  -1   7       10.11       18.61      3.90 o 
  -3  -1   7       25.66       36.93      6.20 o 
  -2  -1   7       16.69       11.15      2.00 o 
  -1  -1   7        1.14        0.96      0.52 o 
   1  -1   7     1094.00     1089.67    193.35 o 
   3  -1   7        8.18        8.35      1.99 o 
   4  -1   7      262.92      266.24     29.73 o 
   5  -1   7        4.60        4.68      1.20 o 
   6  -1   7        1.21        1.15      1.26 o 
  -7   0   7        3.74        4.02      1.97 o 
  -6   0   7       20.17       22.07      4.95 o 
  -5   0   7       29.61       50.03      9.42 o 
  -4   0   7       34.95       45.92      6.11 o 
  -3   0   7        0.62        1.69      0.65 o 
  -2   0   7      310.13      225.61     36.61 o 
  -1   0   7       26.75       27.40      3.85 o 
   0   0   7       80.71       82.03     10.62 o 
   1   0   7      153.01      252.01     42.79 o 
   2   0   7      936.23      701.24     79.36 o 
   3   0   7       97.06       80.23     13.29 o 
   4   0   7      323.22      364.85     41.80 o 
   5   0   7       43.96       49.48      5.94 o 
   6   0   7        0.14        0.42      1.82 o 
  -7   1   7        3.16        5.35      1.65 o 
  -6   1   7       17.93       17.31      3.54 o 
  -5   1   7        0.22        0.24      0.63 o 
  -4   1   7        3.02        4.53      1.42 o 
  -3   1   7       15.77       16.33      2.61 o 
  -2   1   7       31.99       27.19      2.42 o 
  -1   1   7      496.06      689.23    117.04 o 
   1   1   7      139.14      167.07     28.67 o 
   2   1   7        2.23        1.18      0.67 o 
   3   1   7        9.90       10.22      1.58 o 
   4   1   7        7.35        7.63      1.28 o 
   5   1   7       90.51       90.81     10.62 o 
   6   1   7        2.35        2.99      0.91 o 
  -7   2   7       79.15      105.65     12.70 o 
  -6   2   7        0.70        1.10      0.91 o 
  -5   2   7       54.31       54.80      5.58 o 
  -4   2   7      479.51      360.62     44.23 o 
  -3   2   7      238.53      181.87     14.77 o 
  -2   2   7      442.59      369.20     45.40 o 
  -1   2   7        2.69        3.58      1.46 o 
   0   2   7        0.15        1.36      1.04 o 
   1   2   7       36.01       33.37      4.18 o 
   2   2   7      113.18      121.34     14.02 o 
   3   2   7        0.22        0.61      0.46 o 
   4   2   7       70.44       66.59      7.83 o 
   5   2   7      304.25      280.20     31.11 o 
  -7   3   7       13.97       15.65      4.84 o 
  -6   3   7        3.04        2.58      0.91 o 
  -5   3   7       43.24       43.29      4.46 o 
  -4   3   7      268.56      218.49     18.06 o 
  -3   3   7        5.71        4.42      0.67 o 
  -2   3   7       11.07       10.74      1.91 o 
  -1   3   7      365.41      386.08     66.10 o 
   0   3   7        2.55        2.98      0.71 o 
   1   3   7        3.81        5.81      1.73 o 
   2   3   7        1.18        0.85      0.68 o 
   3   3   7      143.64      131.00     14.69 o 
   4   3   7        1.10        1.42      0.64 o 
  -7   4   7       47.49       67.40      9.92 o 
  -6   4   7        7.21       10.59      2.08 o 
  -5   4   7       32.91       39.71      4.07 o 
  -4   4   7        7.21        7.14      0.88 o 
  -3   4   7       24.15       19.62      2.96 o 
  -2   4   7       50.08       47.17      6.21 o 
  -1   4   7       13.47       16.22      1.88 o 
   0   4   7        4.63        6.90      1.11 o 
   1   4   7      215.09      218.42     20.62 o 
   2   4   7       17.45       17.92      2.29 o 
   3   4   7       43.46       43.63      5.07 o 
   4   4   7        1.78        2.45      0.77 o 
  -7   5   7        3.58        3.99      1.03 o 
  -6   5   7       29.05       32.13      5.10 o 
  -5   5   7       79.43       78.25      7.05 o 
  -4   5   7       85.94       64.51      8.38 o 
  -3   5   7      100.45       97.33     12.40 o 
  -2   5   7       56.01       49.55      4.88 o 
  -1   5   7      345.45      362.79     34.08 o 
   0   5   7        0.59       -0.71      1.03 o 
   1   5   7      134.13      148.35     14.12 o 
   2   5   7        0.21        0.56      0.79 o 
   3   5   7       11.60       15.42      2.52 o 
  -7   6   7        5.34        4.16      1.80 o 
  -6   6   7       30.14       20.62      5.12 o 
  -5   6   7       49.82       46.56      6.52 o 
  -4   6   7       79.20       75.93      9.76 o 
  -3   6   7      127.85      112.31     14.28 o 
  -2   6   7       52.17       60.51      8.00 o 
  -1   6   7        0.06        1.95      1.19 o 
   0   6   7        1.26        1.68      1.19 o 
   1   6   7        0.05       -0.40      0.71 o 
   2   6   7       99.18      100.38      9.75 o 
  -6   7   7       63.81       54.99      7.85 o 
  -5   7   7       90.43      100.48     12.88 o 
  -4   7   7       36.05       33.69      4.98 o 
  -3   7   7       15.28       18.60      3.20 o 
  -2   7   7       14.85       15.64      3.44 o 
  -1   7   7       22.89       23.01      3.65 o 
   0   7   7        3.53        2.00      1.41 o 
   1   7   7        1.23        4.25      1.63 o 
  -6   8   7       12.49       14.14      6.68 o 
  -5   8   7       29.32       32.00      5.05 o 
  -4   8   7       13.22       14.39      2.77 o 
  -3   8   7        9.80       15.14      2.85 o 
  -2   8   7        9.57        9.58      2.60 o 
  -1   8   7        2.63        1.60      1.43 o 
   2 -10   8       25.51       20.37      2.97 o 
   3 -10   8        0.08        0.56      0.79 o 
   0  -9   8        2.24        1.01      1.11 o 
   1  -9   8        6.14        5.16      1.47 o 
   2  -9   8        6.40        3.56      1.33 o 
   3  -9   8        2.86        2.48      1.18 o 
   4  -9   8        5.62        5.65      2.07 o 
   5  -9   8        2.77        2.54      1.23 o 
  -2  -8   8       36.85       40.89      3.88 o 
  -1  -8   8        8.28       10.02      1.34 o 
   0  -8   8        5.67        6.93      1.68 o 
   1  -8   8       18.16       14.54      2.46 o 
   2  -8   8       67.17       56.69      7.50 o 
   3  -8   8      110.07       93.46     12.05 o 
   4  -8   8       24.45       21.70      2.70 o 
   5  -8   8       13.94       16.45      2.13 o 
   6  -8   8        9.94       12.27      1.83 o 
  -3  -7   8        5.45        5.63      0.98 o 
  -2  -7   8       14.56       15.95      1.82 o 
  -1  -7   8       78.82       75.98      6.70 o 
   0  -7   8        0.15       -0.10      0.81 o 
   1  -7   8       16.10        9.84      1.81 o 
   2  -7   8      116.05       88.92     11.16 o 
   3  -7   8        0.39        0.36      1.49 o 
   4  -7   8       85.85       81.68      8.06 o 
   5  -7   8        6.19        8.02      1.36 o 
   6  -7   8       23.56       32.05      4.68 o 
  -4  -6   8        1.08        1.45      1.18 o 
  -3  -6   8        0.08        0.68      0.61 o 
  -2  -6   8        2.77        2.92      0.82 o 
  -1  -6   8      495.82      474.99     40.45 o 
   0  -6   8      292.90      276.65     34.27 o 
   1  -6   8       20.46       19.37      2.86 o 
   2  -6   8       18.51       16.94      2.96 o 
   3  -6   8       27.89       24.87      3.72 o 
   4  -6   8      399.00      368.38     35.24 o 
   5  -6   8        0.06        2.16      1.03 o 
   6  -6   8        0.57       -0.19      1.01 o 
  -5  -5   8       31.30       37.39      4.71 o 
  -4  -5   8       10.74       17.20      2.25 o 
  -3  -5   8      205.03      274.62     22.97 o 
  -2  -5   8       44.76       51.37      4.83 o 
  -1  -5   8       21.43       27.47      2.59 o 
   0  -5   8        0.14        1.24      0.76 o 
   1  -5   8       68.54       55.60      6.98 o 
   2  -5   8       49.15       39.81      8.05 o 
   3  -5   8        0.03        0.51      0.94 o 
   4  -5   8       34.90       37.04      4.00 o 
   5  -5   8        4.25        5.49      1.98 o 
   6  -5   8       23.18       24.96      3.73 o 
   7  -5   8        1.63        4.35      1.48 o 
  -5  -4   8       44.30       73.46     16.06 o 
  -4  -4   8       20.31       25.61      3.53 o 
  -3  -4   8        0.30       -0.52      0.41 o 
  -2  -4   8       60.03       63.89      6.57 o 
  -1  -4   8       39.57       38.30      5.11 o 
   0  -4   8      426.78      458.66     56.55 o 
   1  -4   8      180.68      136.61     23.41 o 
   2  -4   8        0.30        0.17      0.64 o 
   3  -4   8       16.92       15.63      2.55 o 
   4  -4   8        4.69        2.73      0.91 o 
   5  -4   8       66.47       73.12      7.20 o 
   6  -4   8        1.45        0.98      0.99 o 
   7  -4   8       11.08       18.65      3.04 o 
  -6  -3   8       47.96       54.19      6.43 o 
  -5  -3   8        0.54        0.70      0.67 o 
  -4  -3   8       35.22       41.49     10.77 o 
  -3  -3   8        0.75        0.70      0.69 o 
  -2  -3   8      268.75      319.54     39.61 o 
  -1  -3   8       72.06       66.22      7.63 o 
   0  -3   8       32.96       63.58     10.84 o 
   1  -3   8       13.15        9.39      2.72 o 
   2  -3   8        1.87        4.38      1.25 o 
   3  -3   8      142.70      102.66     18.60 o 
   4  -3   8      209.74      209.30     24.39 o 
   5  -3   8      113.62      134.44     15.38 o 
   6  -3   8        4.03        1.84      1.08 o 
  -6  -2   8        7.89        6.51      2.35 o 
  -5  -2   8       23.01       27.42      5.68 o 
  -4  -2   8       51.94       67.40      7.65 o 
  -3  -2   8       38.28       57.41     10.16 o 
  -2  -2   8       18.99       20.92      4.58 o 
  -1  -2   8        3.01        1.78      0.54 o 
   0  -2   8      240.68      322.81     57.83 o 
   1  -2   8       16.14       20.02      2.84 o 
   2  -2   8       56.16       50.58      9.40 o 
   3  -2   8      271.59      229.63     26.54 o 
   4  -2   8       45.59       37.92      5.06 o 
   5  -2   8      199.71      196.23     30.18 o 
   6  -2   8       43.75       51.60      6.37 o 
  -7  -1   8       12.97       17.30      3.18 o 
  -6  -1   8        4.01        2.83      1.80 o 
  -5  -1   8       57.61       57.54     14.60 o 
  -4  -1   8        5.17        5.74      1.19 o 
  -3  -1   8       24.79       29.33      6.36 o 
  -2  -1   8      232.35      195.24     22.07 o 
  -1  -1   8       54.73       77.31     14.87 o 
   1  -1   8        0.31        0.45      0.68 o 
   2  -1   8        2.11        1.09      0.73 o 
   3  -1   8        1.60        1.60      0.57 o 
   4  -1   8      674.95      648.10     73.08 o 
   5  -1   8       49.36       63.32      7.61 o 
   6  -1   8       18.76       19.56      2.76 o 
  -7   0   8       26.51       32.76      9.20 o 
  -6   0   8       10.70       14.61      5.03 o 
  -5   0   8        0.00       -0.30      0.63 o 
  -4   0   8        2.80        1.01      1.11 o 
  -3   0   8       62.41       52.01      6.50 o 
  -2   0   8        8.40        7.25      0.82 o 
  -1   0   8       46.70       71.72      9.48 o 
   0   0   8      104.94      132.56     16.55 o 
   1   0   8      876.30     1529.85    259.30 o 
   2   0   8      532.89      411.92     47.30 o 
   3   0   8        4.88        5.05      1.41 o 
   4   0   8      110.66      117.31     13.75 o 
   5   0   8        0.22        0.16      0.63 o 
   6   0   8       17.54       18.78      2.66 o 
  -7   1   8        5.96        6.00      2.14 o 
  -6   1   8        6.72        9.44      1.53 o 
  -5   1   8        4.76        4.04      1.16 o 
  -4   1   8      128.79      122.75     11.88 o 
  -3   1   8        3.12        2.28      0.85 o 
  -2   1   8      233.53      190.38     16.07 o 
  -1   1   8       92.95      141.91     24.35 o 
   0   1   8       78.94       95.54     19.70 o 
   1   1   8       13.88       20.63      3.03 o 
   2   1   8       27.68       21.86      3.11 o 
   3   1   8       11.96       12.79      1.76 o 
   4   1   8       22.90       23.29      3.01 o 
   5   1   8       42.07       37.89      4.54 o 
  -7   2   8       47.63       36.31      5.49 o 
  -6   2   8        2.23        1.16      0.82 o 
  -5   2   8       13.66       12.61      1.73 o 
  -4   2   8        0.01        0.54      0.31 o 
  -3   2   8      263.74      197.69     16.15 o 
  -2   2   8      333.03      311.78     53.17 o 
  -1   2   8       10.16        7.65      1.56 o 
   0   2   8       84.62       55.42     10.62 o 
   1   2   8       40.17       39.97      6.98 o 
   2   2   8       37.31       38.72      6.01 o 
   4   2   8       14.54       13.01      1.88 o 
   5   2   8        5.72        5.37      2.24 o 
  -7   3   8        6.08        4.71      1.66 o 
  -6   3   8       53.61       41.88      8.69 o 
  -5   3   8        8.11        7.37      1.19 o 
  -4   3   8      101.31       75.41      6.71 o 
  -3   3   8       77.89       53.00      6.90 o 
  -2   3   8       23.37       18.56      2.82 o 
  -1   3   8       25.23       21.09      4.68 o 
   0   3   8       22.98       27.12      4.96 o 
   1   3   8        0.13       -0.34      0.55 o 
   2   3   8        6.52        6.05      1.11 o 
   3   3   8      129.89      119.36     13.62 o 
   4   3   8       14.39       14.34      2.00 o 
  -7   4   8        0.84        0.49      1.58 o 
  -6   4   8       11.06       13.98      2.99 o 
  -5   4   8       76.03       57.99      5.60 o 
  -4   4   8        2.13        3.04      0.64 o 
  -3   4   8       94.13       83.09     10.62 o 
  -2   4   8       12.39       11.37      1.98 o 
  -1   4   8      233.99      194.84     22.61 o 
   0   4   8        0.38        0.51      0.62 o 
   1   4   8      221.07      235.54     21.84 o 
   2   4   8       56.94       53.89      5.44 o 
   3   4   8       26.29       29.11      3.57 o 
  -7   5   8       16.32       16.39      4.09 o 
  -6   5   8       12.38       15.97      2.73 o 
  -5   5   8        0.45        1.02      0.57 o 
  -4   5   8       48.09       42.97      5.88 o 
  -3   5   8       45.06       46.14      6.21 o 
  -2   5   8       74.26       68.81      8.87 o 
  -1   5   8       69.89       93.20      8.90 o 
   0   5   8       21.61       27.30      3.07 o 
   1   5   8       17.05       22.92      2.79 o 
   2   5   8       34.99       41.75      4.44 o 
   3   5   8        0.00       -0.72      0.57 o 
  -7   6   8        7.78       11.02      4.70 o 
  -6   6   8        0.08       -0.26      1.20 o 
  -5   6   8      176.36      162.12     19.89 o 
  -4   6   8       15.24       14.67      2.63 o 
  -3   6   8        4.16        2.77      1.24 o 
  -2   6   8      136.04      131.77     16.44 o 
  -1   6   8       55.33       55.79      7.31 o 
   0   6   8        0.15       -0.51      1.01 o 
   1   6   8        1.66        2.00      1.47 o 
   2   6   8        0.03        0.83      1.93 o 
  -6   7   8        8.12        8.59      3.70 o 
  -5   7   8       51.92       47.56      6.72 o 
  -4   7   8        9.35        7.59      1.88 o 
  -3   7   8       40.21       40.59      6.90 o 
  -2   7   8       51.95       51.66      6.89 o 
  -1   7   8        7.40        7.06      1.94 o 
   0   7   8        3.49        5.38      1.85 o 
  -5   8   8       20.81       18.55      3.42 o 
  -4   8   8        4.47        4.47      1.62 o 
  -3   8   8        0.23       -0.38      1.10 o 
  -2   8   8        2.15        0.10      1.20 o 
  -1   8   8       24.01       28.52      4.53 o 
   0  -9   9       34.95       35.99      8.28 o 
   1  -9   9       14.18       11.92      2.20 o 
   2  -9   9       21.92       19.24      4.56 o 
   3  -9   9       26.57       21.25      3.41 o 
   4  -9   9        9.17        6.34      1.64 o 
   5  -9   9       70.59       89.06     16.17 o 
  -2  -8   9        6.50        9.67      2.52 o 
  -1  -8   9       37.45       26.74      7.52 o 
   0  -8   9       34.31       33.13      4.76 o 
   1  -8   9        2.02        1.83      0.95 o 
   2  -8   9        6.29        5.73      2.71 o 
   4  -8   9        0.88        0.44      0.80 o 
   5  -8   9       19.09       27.26      5.11 o 
  -3  -7   9        3.68       14.50      6.26 o 
  -2  -7   9        5.62        5.51      1.35 o 
  -1  -7   9        0.38        0.78      0.71 o 
   0  -7   9       15.13       18.39      2.92 o 
   1  -7   9      394.38      329.16     40.62 o 
   2  -7   9        3.78        2.63      1.08 o 
   3  -7   9       15.31       12.82      2.31 o 
   4  -7   9       10.48        7.56      1.40 o 
   5  -7   9      124.73      132.60     12.79 o 
   6  -7   9       11.72       22.37      3.45 o 
  -4  -6   9        5.68       11.33      7.73 o 
  -3  -6   9        1.74        2.45      1.18 o 
  -2  -6   9        0.00        0.06      0.50 o 
  -1  -6   9      346.72      370.23     45.96 o 
   0  -6   9       28.24       25.86      3.73 o 
   1  -6   9       19.31       17.61      3.15 o 
   2  -6   9        0.11        0.31      0.75 o 
   3  -6   9        7.64        6.49      2.99 o 
   4  -6   9        3.34        2.21      0.96 o 
   5  -6   9        1.52        2.32      1.14 o 
   6  -6   9        7.17        6.79      1.85 o 
  -4  -5   9        8.15       12.87      3.14 o 
  -3  -5   9       25.99       30.31      2.99 o 
  -2  -5   9        0.88        2.44      0.55 o 
  -1  -5   9       48.07       39.68      5.71 o 
   0  -5   9       18.24       19.69      2.87 o 
   1  -5   9       20.72       17.01      2.47 o 
   2  -5   9       39.24       34.48      4.98 o 
   3  -5   9       12.74       11.19      2.06 o 
   4  -5   9       53.26       43.90      4.54 o 
   5  -5   9       84.21       89.81      9.07 o 
   6  -5   9        6.23        5.98      1.74 o 
  -5  -4   9       42.34       63.86     21.17 o 
  -4  -4   9       57.17       61.21      7.11 o 
  -3  -4   9        5.27        8.23      1.05 o 
  -2  -4   9       33.74       44.09      4.72 o 
  -1  -4   9        3.59        5.18      1.51 o 
   0  -4   9       41.79       54.31      6.95 o 
   1  -4   9        6.46        9.65      1.55 o 
   2  -4   9       11.14       13.48      2.17 o 
   3  -4   9      120.61       94.82     12.08 o 
   4  -4   9        0.78        1.15      0.74 o 
   5  -4   9       82.62       92.68      8.88 o 
   6  -4   9        0.21        1.10      1.18 o 
  -6  -3   9       23.56       33.21      5.91 o 
  -5  -3   9       21.81       30.08      8.60 o 
  -4  -3   9      107.69      133.05     14.50 o 
  -2  -3   9      210.50      292.02     35.90 o 
  -1  -3   9       22.40       19.98     10.59 o 
   0  -3   9        0.00       -1.31      0.96 o 
   1  -3   9      180.21      117.08     20.09 o 
   2  -3   9        4.18        5.48      1.27 o 
   3  -3   9       46.15       48.08      5.97 o 
   4  -3   9      199.97      199.56     22.90 o 
   5  -3   9       18.79       19.88      3.78 o 
   6  -3   9        0.03        0.75      0.98 o 
  -6  -2   9        0.14        0.04      1.29 o 
  -5  -2   9       23.16       36.20      5.87 o 
  -4  -2   9        5.19        6.23      1.10 o 
  -3  -2   9       39.69       46.93     11.12 o 
  -2  -2   9       17.62       23.09     11.53 o 
  -1  -2   9      117.77      134.76     24.97 o 
   0  -2   9      132.77      216.60     39.19 o 
   1  -2   9      118.36      177.06     25.98 o 
   2  -2   9      123.25      102.41     18.63 o 
   3  -2   9        0.00        0.04      0.59 o 
   4  -2   9      254.00      239.12     27.11 o 
   5  -2   9      130.05      168.72     29.65 o 
   6  -2   9        2.08        2.57      1.62 o 
  -6  -1   9       12.11       17.29      5.95 o 
  -5  -1   9       29.12       41.18      6.54 o 
  -4  -1   9       12.52       18.02      3.65 o 
  -3  -1   9      282.64      183.30     31.84 o 
  -2  -1   9      127.67       93.27     10.63 o 
  -1  -1   9       35.35       37.64      8.35 o 
   1  -1   9        5.97       17.35      4.54 o 
   2  -1   9       60.09       49.97      9.39 o 
   3  -1   9      850.43      695.87     78.71 o 
   4  -1   9       67.63       67.49      7.76 o 
   5  -1   9        2.26        2.90      0.95 o 
   6  -1   9        2.70        4.50      1.21 o 
  -7   0   9        2.89        4.14      1.23 o 
  -6   0   9       10.96       10.66      2.40 o 
  -5   0   9       48.24       49.39      6.12 o 
  -4   0   9        2.40        1.54      0.42 o 
  -3   0   9        0.11        0.95      1.02 o 
  -2   0   9       79.52      101.39     17.36 o 
  -1   0   9        1.35        0.77      1.10 o 
   0   0   9       95.43      111.79     14.21 o 
   1   0   9      121.58      230.18     39.13 o 
   2   0   9       18.99       16.03      2.32 o 
   3   0   9       23.94       20.66      4.35 o 
   4   0   9        0.50        0.67      0.68 o 
   5   0   9       24.35       27.17      3.51 o 
  -7   1   9       30.58       50.12      6.58 o 
  -6   1   9       59.59       67.75      8.96 o 
  -5   1   9       64.74       77.41      9.34 o 
  -4   1   9        0.03       -0.01      0.30 o 
  -3   1   9        1.67        2.05      0.76 o 
  -2   1   9       21.20       27.77      4.00 o 
  -1   1   9       22.11       28.28      4.28 o 
   0   1   9      126.29      157.58     27.07 o 
   1   1   9       70.49      106.84     18.54 o 
   2   1   9       39.19       35.75      4.45 o 
   3   1   9       85.71       96.81     11.47 o 
   4   1   9        0.05        0.29      0.57 o 
   5   1   9        1.25        1.90      0.79 o 
  -7   2   9        0.50        0.76      0.90 o 
  -6   2   9        5.78        5.43      1.15 o 
  -5   2   9       28.47       26.04      2.44 o 
  -4   2   9        0.00       -0.23      0.53 o 
  -2   2   9       13.72       13.77      2.30 o 
  -1   2   9       61.12       81.90     14.36 o 
   0   2   9        6.74        8.66      3.49 o 
   1   2   9      187.51      162.48     23.28 o 
   2   2   9       18.73       12.97      1.67 o 
   3   2   9        0.07       -0.18      0.44 o 
   4   2   9       12.20        9.59      1.54 o 
  -7   3   9        2.68        4.61      1.19 o 
  -6   3   9        6.33        8.64      1.42 o 
  -5   3   9       23.08       17.09      2.57 o 
  -4   3   9        9.79        7.79      1.87 o 
  -3   3   9       42.11       33.02      4.58 o 
  -1   3   9       79.75       61.40     11.72 o 
   0   3   9      604.22      499.13     70.20 o 
   1   3   9        9.76       11.82      2.45 o 
   2   3   9      145.03      150.68     17.36 o 
   3   3   9       21.41       22.56      2.89 o 
   4   3   9        3.13        2.43      0.77 o 
  -7   4   9        0.21        1.70      0.82 o 
  -6   4   9       78.19       78.90      9.12 o 
  -5   4   9        5.66        6.64      1.24 o 
  -4   4   9       16.76       16.18      2.60 o 
  -3   4   9       83.58       76.31      9.80 o 
  -2   4   9        0.36       -0.09      1.29 o 
  -1   4   9      189.23      136.30     24.96 o 
   0   4   9       45.08       51.90      7.04 o 
   1   4   9       28.36       36.98      5.61 o 
   2   4   9        8.56        9.33      1.51 o 
   3   4   9        5.01        6.75      1.20 o 
  -7   5   9        0.08        1.14      0.54 o 
  -6   5   9        8.94       11.19      2.12 o 
  -5   5   9        0.00       -0.66      0.63 o 
  -4   5   9      209.59      163.51     20.52 o 
  -3   5   9      244.47      202.67     24.96 o 
  -2   5   9       68.01       65.29      8.37 o 
  -1   5   9      253.87      299.98     34.17 o 
   0   5   9       24.35       36.03      3.81 o 
   1   5   9        4.88        8.32      1.49 o 
   2   5   9       18.45       17.32      2.28 o 
  -6   6   9      103.23       99.08     19.39 o 
  -5   6   9        0.05        0.32      1.02 o 
  -4   6   9       18.31       14.43      2.61 o 
  -3   6   9       33.21       29.21      4.29 o 
  -2   6   9        0.00        0.63      1.10 o 
  -1   6   9       14.36       11.55      2.40 o 
   0   6   9       15.14       17.35      3.17 o 
   1   6   9        0.96        2.93      2.98 o 
  -6   7   9        8.69        8.14      2.29 o 
  -5   7   9       31.36       29.96      4.54 o 
  -4   7   9        0.30       -0.89      0.93 o 
  -3   7   9        4.12        4.66      1.57 o 
  -2   7   9        5.06        4.81      1.58 o 
  -1   7   9       67.88       60.07      8.36 o 
   0   7   9        8.01        9.70      2.37 o 
  -4   8   9        4.41        4.48      1.66 o 
  -3   8   9        0.04       -0.62      0.97 o 
   0  -9  10        7.30        9.59      3.79 o 
   1  -9  10        0.41       -0.62      1.36 o 
   2  -9  10        4.88        3.73      2.18 o 
   3  -9  10        9.79        7.46      1.75 o 
   4  -9  10        0.16        0.45      0.97 o 
  -1  -8  10        3.33        0.38      2.42 o 
   0  -8  10       10.38       12.05      3.98 o 
   1  -8  10        5.07        5.02      2.50 o 
   2  -8  10       21.91       14.85      2.59 o 
   3  -8  10       18.96       14.34      2.48 o 
   4  -8  10       47.74       47.90      7.35 o 
   5  -8  10       49.79       47.97      7.02 o 
  -3  -7  10        0.00       -0.60      1.09 o 
  -2  -7  10        0.17       -0.64      1.18 o 
  -1  -7  10       56.00       63.55     12.96 o 
   0  -7  10       96.73       80.64     15.45 o 
   1  -7  10       78.30       66.08      8.49 o 
   2  -7  10        2.42        1.82      0.92 o 
   3  -7  10        2.85        2.99      1.22 o 
   4  -7  10       13.49       12.32      1.84 o 
   5  -7  10       24.81       20.96      4.64 o 
   6  -7  10       14.70       22.23      3.61 o 
  -3  -6  10       54.94       68.78      8.99 o 
  -2  -6  10       14.45       19.06      4.86 o 
  -1  -6  10        0.68        0.81      1.87 o 
   0  -6  10        2.51        3.44      1.03 o 
   1  -6  10       10.53       10.22      4.01 o 
   2  -6  10       99.27       81.60     13.44 o 
   3  -6  10        2.88        2.96      1.20 o 
   4  -6  10      213.52      182.78     17.37 o 
   5  -6  10        7.36        7.84      1.50 o 
   6  -6  10        4.57        6.55      1.89 o 
  -4  -5  10        0.57        0.35      0.86 o 
  -3  -5  10      124.32      153.84     28.10 o 
  -2  -5  10      127.75      127.35     21.25 o 
  -1  -5  10       33.19       25.44      5.44 o 
   0  -5  10      246.62      281.15     34.97 o 
   1  -5  10        0.15        0.46      0.53 o 
   2  -5  10        0.13       -0.29      0.73 o 
   3  -5  10       11.25        9.63      2.22 o 
   4  -5  10       58.42       48.89      5.09 o 
   5  -5  10        8.24        7.91      1.48 o 
   6  -5  10        0.61        0.55      1.47 o 
  -5  -4  10        6.34        7.58      2.31 o 
  -4  -4  10      110.14      129.76     14.89 o 
  -3  -4  10      176.32      197.09     22.41 o 
  -2  -4  10      231.22      183.62     20.87 o 
  -1  -4  10       36.14       37.69      8.02 o 
   0  -4  10      113.80      154.57     28.23 o 
   1  -4  10       19.06       16.67      2.34 o 
   2  -4  10       22.91       19.39      3.79 o 
   3  -4  10      504.11      441.59     54.51 o 
   4  -4  10        0.61        0.21      0.72 o 
   5  -4  10        0.66        1.77      1.12 o 
   6  -4  10        0.21        1.11      1.08 o 
  -5  -3  10       15.33       23.36      6.69 o 
  -4  -3  10       45.29       46.94      5.54 o 
  -3  -3  10       20.36       25.05      6.80 o 
  -2  -3  10       27.64       26.71     10.37 o 
  -1  -3  10      168.19      230.15     41.86 o 
   0  -3  10       45.45       62.50     12.03 o 
   2  -3  10        3.53        4.01      1.15 o 
   3  -3  10      227.76      203.72     36.56 o 
   4  -3  10       19.37       24.94      5.36 o 
   5  -3  10       21.81       29.00      4.64 o 
   6  -3  10        0.05       -0.09      0.88 o 
  -6  -2  10        9.59       21.56      5.64 o 
  -5  -2  10        5.31        5.13      1.55 o 
  -4  -2  10       78.17       81.50     10.84 o 
  -3  -2  10       10.28        5.81      2.38 o 
  -2  -2  10       67.09       50.80      5.89 o 
  -1  -2  10       46.43       75.82     14.88 o 
   0  -2  10       30.61       36.86      7.83 o 
   1  -2  10        1.38        0.75      1.55 o 
   2  -2  10       68.70       61.77     11.53 o 
   3  -2  10       39.73       39.27      4.88 o 
   4  -2  10       51.99       54.86      6.48 o 
   5  -2  10       26.08       39.23      9.23 o 
   6  -2  10        0.06       -0.18      0.81 o 
  -6  -1  10       26.55       45.28     17.93 o 
  -5  -1  10       84.21      112.64     17.30 o 
  -4  -1  10       17.24       15.23      7.11 o 
  -1  -1  10       12.30       32.78      7.91 o 
   2  -1  10       24.79       23.55      4.94 o 
   3  -1  10       42.20       36.59      4.65 o 
   4  -1  10        4.66        6.24      1.41 o 
   5  -1  10        5.79        5.76      1.35 o 
  -7   0  10        0.64       -0.41      1.00 o 
  -6   0  10        0.00        0.81      0.77 o 
  -5   0  10        3.96        8.28      1.65 o 
  -4   0  10       52.46       42.53      8.07 o 
  -2   0  10      133.30      205.64     25.83 o 
  -1   0  10      794.07     1061.08    130.66 o 
   1   0  10       88.87      151.42     25.80 o 
   2   0  10       10.08        7.20      1.41 o 
   3   0  10       25.61       26.40      3.41 o 
   4   0  10       57.61       73.30     11.06 o 
   5   0  10       22.67       28.23      3.67 o 
  -7   1  10        3.18        3.86      1.17 o 
  -6   1  10        6.34       11.20      2.07 o 
  -5   1  10        2.72        2.67      0.53 o 
  -4   1  10       44.14       35.99      7.77 o 
  -2   1  10        2.89        6.13      2.66 o 
  -1   1  10      135.43      233.39     39.91 o 
   0   1  10        5.61        7.19      1.57 o 
   1   1  10       78.09      110.30     19.16 o 
   2   1  10        2.49        5.38      1.11 o 
   3   1  10        5.91        4.44      0.82 o 
   4   1  10       60.08       68.25      8.23 o 
   5   1  10       10.06       13.66      2.07 o 
  -7   2  10        0.85        1.27      0.91 o 
  -6   2  10        1.93        1.81      0.56 o 
  -5   2  10       81.98       60.06      5.17 o 
  -3   2  10       22.36       19.59      3.01 o 
  -2   2  10      496.09      607.82    103.38 o 
  -1   2  10      229.78      161.91     29.66 o 
   0   2  10        2.10        2.82      1.84 o 
   1   2  10      378.21      307.40     53.23 o 
   2   2  10      236.33      269.87     31.26 o 
   3   2  10       18.51       14.94      2.10 o 
   4   2  10       51.11       49.65      6.04 o 
  -7   3  10        1.46        0.85      0.89 o 
  -6   3  10       95.31       82.54      7.00 o 
  -5   3  10        4.60        5.34      0.74 o 
  -3   3  10        0.83        1.55      0.87 o 
  -2   3  10      164.26      103.52     19.28 o 
  -1   3  10       36.67       25.67      5.86 o 
   0   3  10       80.29       63.51      7.75 o 
   1   3  10       20.05       21.15      2.83 o 
   2   3  10        5.27        5.69      1.34 o 
   3   3  10        0.31       -0.04      0.80 o 
  -7   4  10       19.43       19.46      3.26 o 
  -6   4  10      113.12      107.64     11.99 o 
  -5   4  10        6.30        7.93      1.62 o 
  -4   4  10        0.99        1.19      0.84 o 
  -3   4  10        0.18        0.29      0.71 o 
  -1   4  10      109.93       72.74     13.87 o 
   0   4  10        2.07        2.84      1.57 o 
   1   4  10        3.73        4.74      1.17 o 
   2   4  10       17.81       19.11      2.59 o 
   3   4  10       28.82       30.16      3.89 o 
  -6   5  10        4.19        7.10      1.88 o 
  -5   5  10       50.71       39.58      5.56 o 
  -4   5  10      197.93      138.22     17.38 o 
  -3   5  10       21.06       17.28      2.83 o 
  -2   5  10        0.01       -0.65      0.89 o 
  -1   5  10       77.18       94.38     11.10 o 
   0   5  10        8.77       15.67      2.12 o 
   1   5  10       11.33       10.47      1.74 o 
   2   5  10        0.02        0.57      1.12 o 
  -6   6  10        3.99        3.54      1.59 o 
  -5   6  10        2.02        1.61      1.20 o 
  -4   6  10        4.62        4.37      1.45 o 
  -3   6  10        3.91        2.44      3.64 o 
  -2   6  10      145.08      144.22     26.50 o 
  -1   6  10        3.56        3.37      1.51 o 
   0   6  10       48.06       55.41      9.50 o 
   1   6  10        1.20        3.07      1.72 o 
  -5   7  10       36.06       31.49      4.77 o 
  -4   7  10       27.07       29.68      4.49 o 
  -3   7  10        0.89        1.82      1.48 o 
  -2   7  10        2.16        2.74      1.43 o 
  -1   7  10        6.68        7.08      2.19 o 
   1  -9  11        0.03       -0.94      1.65 o 
   2  -9  11        0.31       -0.51      1.43 o 
   3  -9  11        4.88        3.32      2.17 o 
  -1  -8  11       49.73       53.03     11.49 o 
   0  -8  11        5.40        6.71      2.96 o 
   1  -8  11       10.05       10.29      3.40 o 
   2  -8  11       85.75       73.48     14.07 o 
   3  -8  11       13.37       12.74      3.61 o 
   4  -8  11       22.60       18.75      5.26 o 
  -2  -7  11        0.79        0.41      1.14 o 
  -1  -7  11        1.75        2.46      2.51 o 
   0  -7  11       10.44       12.87      3.97 o 
   1  -7  11       19.46       18.81      4.74 o 
   2  -7  11        6.50        8.33      2.90 o 
   3  -7  11       52.61       51.36     11.56 o 
   4  -7  11       18.48       17.64      3.94 o 
   5  -7  11       36.44       34.78      3.88 o 
  -3  -6  11        3.62        3.11      1.40 o 
  -2  -6  11       74.54       85.25     23.93 o 
  -1  -6  11       31.26       26.05      6.39 o 
   0  -6  11       58.69       48.28      9.93 o 
   1  -6  11        2.94        2.81      2.02 o 
   2  -6  11       99.66       78.70     11.58 o 
   3  -6  11        9.86        8.19      1.72 o 
   4  -6  11        0.23        0.45      0.81 o 
   5  -6  11        1.88        1.72      1.03 o 
  -4  -5  11        6.33       13.03      4.01 o 
  -3  -5  11      115.24      128.82     14.83 o 
  -2  -5  11        1.20        0.11      2.04 o 
  -1  -5  11        4.87        5.51      2.99 o 
   0  -5  11       47.00       37.15      7.90 o 
   1  -5  11       26.56       26.43      4.23 o 
   2  -5  11       67.26       55.79     12.18 o 
   3  -5  11        0.37        0.60      1.00 o 
   4  -5  11       51.73       55.86      5.78 o 
   5  -5  11        2.45        6.45      1.39 o 
   6  -5  11        4.53        5.56      1.82 o 
  -5  -4  11       57.11       68.48      8.08 o 
  -4  -4  11        2.25        3.28      2.71 o 
  -3  -4  11        0.51        0.17      2.43 o 
  -2  -4  11      302.87      213.44     24.25 o 
  -1  -4  11       50.57       74.16     14.49 o 
   0  -4  11       66.52       81.92     15.60 o 
   1  -4  11        5.01        4.35      1.91 o 
   2  -4  11       29.81       25.08      4.57 o 
   3  -4  11        0.16        0.01      0.96 o 
   4  -4  11        0.11       -0.39      1.05 o 
   5  -4  11        0.07       -0.25      1.61 o 
   6  -4  11        4.97        8.59      2.08 o 
  -5  -3  11        2.70        5.32      4.12 o 
  -4  -3  11       12.26       12.49      8.13 o 
  -3  -3  11        0.77        1.68      0.62 o 
  -2  -3  11      176.68      127.86     14.58 o 
  -1  -3  11       60.62       87.60     16.96 o 
   0  -3  11        2.39        9.48      3.23 o 
   1  -3  11       27.06       30.22     11.10 o 
   2  -3  11        3.92        4.84      1.31 o 
   3  -3  11        6.61        5.14      1.51 o 
   4  -3  11        0.78        0.60      0.76 o 
   5  -3  11        0.40        0.42      0.97 o 
  -6  -2  11        2.26        3.23      1.54 o 
  -5  -2  11       14.32       17.26      7.24 o 
  -4  -2  11       35.28       41.97     21.02 o 
  -3  -2  11      165.72      341.62     62.34 o 
  -2  -2  11       81.87      164.18     30.89 o 
  -1  -2  11        0.14        4.11      3.06 o 
   0  -2  11        0.10       -1.50      1.52 o 
   1  -2  11       11.92       19.53      3.60 o 
   2  -2  11        0.47        1.65      1.16 o 
   3  -2  11      404.60      369.73     42.17 o 
   4  -2  11       49.50       45.73      7.00 o 
   5  -2  11        5.69        9.92      4.68 o 
  -6  -1  11        1.42        0.06      0.90 o 
  -5  -1  11        4.94        2.85      0.67 o 
  -4  -1  11        3.99        0.88      0.68 o 
  -2  -1  11        0.37        3.59      3.30 o 
  -1  -1  11      512.29      829.16    148.36 o 
   3  -1  11       10.84       10.72      1.80 o 
   4  -1  11        0.73       -0.85      0.74 o 
   5  -1  11        0.26        0.24      0.79 o 
  -6   0  11        0.95        0.43      0.57 o 
  -5   0  11       70.86       54.69      6.32 o 
  -4   0  11       15.78       13.17      4.59 o 
  -3   0  11        5.86        3.71      2.26 o 
  -2   0  11        9.60       22.02      4.35 o 
  -1   0  11        5.01        6.21      1.27 o 
   1   0  11       13.75       17.38      2.63 o 
   2   0  11      440.80      376.34     43.48 o 
   3   0  11        0.04        0.24      0.56 o 
   4   0  11        0.96        1.18      0.82 o 
   5   0  11        0.60        0.24      0.75 o 
  -6   1  11        2.43        2.96      0.66 o 
  -5   1  11        5.53        6.55      0.81 o 
  -4   1  11        2.72        1.02      0.55 o 
  -3   1  11       78.27       95.41     11.65 o 
  -2   1  11      321.21      510.65     86.87 o 
  -1   1  11      242.08      391.34     66.70 o 
   0   1  11       20.55       27.40      6.28 o 
   1   1  11       14.56       15.26      3.49 o 
   2   1  11      147.58      136.80     20.84 o 
   3   1  11       96.50      110.32     13.11 o 
   4   1  11        0.50        1.91      0.80 o 
  -7   2  11        2.29        4.65      0.89 o 
  -6   2  11        0.93        0.85      0.44 o 
  -5   2  11        2.82        2.20      0.60 o 
  -3   2  11        0.05        0.36      0.76 o 
  -2   2  11       75.85       99.04     17.26 o 
  -1   2  11        1.28       -0.94      1.02 o 
   0   2  11      185.74      146.03     26.97 o 
   1   2  11        0.53        0.70      0.74 o 
   2   2  11      112.41      130.82     16.64 o 
   3   2  11        0.55        0.59      0.65 o 
   4   2  11        1.52        2.05      0.81 o 
  -6   3  11       13.70       13.71      1.42 o 
  -5   3  11       88.25       67.56      5.74 o 
  -3   3  11        0.10       -0.33      0.68 o 
  -2   3  11       40.26       46.49      8.47 o 
   0   3  11       52.28       39.78      7.03 o 
   1   3  11        4.42        4.00      1.12 o 
   2   3  11      124.27      166.36     19.39 o 
   3   3  11       14.51       18.15      2.42 o 
  -6   4  11       14.99       11.27      1.29 o 
  -5   4  11        1.76        0.77      0.59 o 
  -4   4  11       28.92       20.39      3.18 o 
  -3   4  11      280.79      240.31     41.22 o 
  -2   4  11       33.12       26.39      7.35 o 
  -1   4  11       26.23       23.13      7.86 o 
   0   4  11        4.58        2.61      1.93 o 
   1   4  11        0.12        0.55      0.82 o 
   2   4  11        0.24        0.85      0.97 o 
  -6   5  11       53.36       37.25      5.35 o 
  -5   5  11       10.30        6.27      1.63 o 
  -4   5  11        4.02        2.92      1.14 o 
  -3   5  11       40.43       26.59      4.00 o 
  -2   5  11        0.38        0.61      1.11 o 
  -1   5  11       75.13      120.80     14.12 o 
   0   5  11       14.14       16.80      3.95 o 
  -5   6  11       28.45       20.51      3.37 o 
  -4   6  11        6.02        3.89      1.38 o 
  -3   6  11       25.84       29.04      4.37 o 
  -2   6  11        0.37        1.79      1.27 o 
  -1   6  11       47.38       35.54      7.80 o 
   0   6  11        3.95        4.07      1.83 o 
  -4   7  11       31.49       29.73      4.54 o 
  -3   7  11       29.79       21.02      3.50 o 
  -2   7  11        4.10        6.57      1.94 o 
   0  -8  12       20.72       17.93      5.07 o 
   1  -8  12        6.56        8.41      3.33 o 
   2  -8  12        2.58        0.35      1.76 o 
   3  -8  12        8.13        5.49      2.55 o 
   4  -8  12        2.85        3.80      1.45 o 
  -2  -7  12        6.05        3.72      2.79 o 
  -1  -7  12        1.63        4.98      3.12 o 
   0  -7  12        0.58        1.31      1.82 o 
   1  -7  12       21.39       15.74      4.35 o 
   2  -7  12       25.90       27.99      6.25 o 
   3  -7  12       32.31       34.44      7.28 o 
   4  -7  12        8.84        9.13      1.59 o 
   5  -7  12        3.36        4.13      1.29 o 
  -3  -6  12       35.16       38.16      4.30 o 
  -2  -6  12       22.72       19.52      5.19 o 
  -1  -6  12       93.04      132.34     24.88 o 
   0  -6  12        3.70        1.96      1.96 o 
   1  -6  12       34.98       32.17      7.00 o 
   2  -6  12        9.61       11.23      3.19 o 
   3  -6  12        0.09        0.19      1.71 o 
   4  -6  12        1.97        2.27      1.43 o 
   5  -6  12        0.34        1.17      1.00 o 
  -4  -5  12        0.32        0.87      0.91 o 
  -3  -5  12       12.26       12.53      2.42 o 
  -2  -5  12       17.10       16.65      7.23 o 
  -1  -5  12      230.18      317.21     57.56 o 
   0  -5  12       47.42       41.12      8.73 o 
   1  -5  12       27.75       26.79      5.95 o 
   2  -5  12        0.32        0.31      1.43 o 
   3  -5  12       29.17       21.16      3.22 o 
   4  -5  12       12.92       14.49      2.04 o 
   5  -5  12        7.34        9.29      3.16 o 
  -4  -4  12        3.61        6.30      2.69 o 
  -3  -4  12        0.68        1.24      0.72 o 
  -2  -4  12        5.64        3.59      1.70 o 
  -1  -4  12       56.83      102.21     19.61 o 
   0  -4  12       20.82       22.49      5.55 o 
   1  -4  12        2.67        8.04      2.92 o 
   2  -4  12       27.14       17.59      3.41 o 
   3  -4  12       48.40       50.66      6.70 o 
   4  -4  12      107.84      110.95     10.46 o 
   5  -4  12        1.39        0.35      1.13 o 
  -5  -3  12        9.59       13.82      7.13 o 
  -4  -3  12        5.29        3.54      0.85 o 
  -3  -3  12       57.62       44.83      5.28 o 
  -1  -3  12        0.34        0.89      2.74 o 
   0  -3  12       17.00       27.66      6.59 o 
   1  -3  12       94.13      112.51     20.92 o 
   2  -3  12       16.55       16.26      2.99 o 
   3  -3  12       49.60       46.22      8.84 o 
   4  -3  12       26.47       31.23      6.46 o 
   5  -3  12       20.22       31.85      7.85 o 
  -5  -2  12        3.48        5.34      3.81 o 
  -4  -2  12       57.63      120.31     23.58 o 
  -3  -2  12        9.77       19.67      6.44 o 
  -2  -2  12      137.89      288.99     53.23 o 
  -1  -2  12        2.24        5.86      3.98 o 
   0  -2  12      293.58      443.81     79.89 o 
   1  -2  12       59.05       95.39     14.91 o 
   2  -2  12       50.99       50.57      9.75 o 
   3  -2  12      146.25      154.61     24.09 o 
   4  -2  12        0.20        1.28      1.06 o 
   5  -2  12        2.29        2.72      1.56 o 
  -6  -1  12       14.11       14.17      7.76 o 
  -5  -1  12        0.91        0.25      0.57 o 
  -4  -1  12        3.06        1.55      0.56 o 
  -1  -1  12       17.93       26.16      7.11 o 
   0  -1  12       12.93       34.77     10.26 o 
   1  -1  12        9.35       12.03      3.57 o 
   3  -1  12       40.88       33.20      5.61 o 
   4  -1  12       24.20       42.22      8.35 o 
   5  -1  12        0.02       -0.29      0.80 o 
  -6   0  12       15.90       17.09      6.20 o 
  -5   0  12       15.31       15.60      8.30 o 
  -4   0  12       36.86       27.65     10.31 o 
  -3   0  12        0.99        0.76      1.05 o 
  -2   0  12      410.92      594.93    107.08 o 
  -1   0  12      246.39      318.89     38.17 o 
   1   0  12        1.31        8.27      5.44 o 
   2   0  12       24.62       19.57      2.93 o 
   3   0  12       64.94       57.70      6.88 o 
   4   0  12       37.10       55.54     13.29 o 
  -6   1  12       12.77       12.69      1.59 o 
  -5   1  12        2.49        1.72      0.53 o 
  -4   1  12        3.69        1.15      0.52 o 
  -3   1  12      637.69      739.56     91.54 o 
  -2   1  12      123.32      251.67     43.06 o 
  -1   1  12       20.72       22.51      6.41 o 
   0   1  12       46.26       44.61     11.10 o 
   1   1  12       53.08      100.46     17.20 o 
   2   1  12       53.51       55.48      6.73 o 
   3   1  12      148.05      181.49     21.29 o 
   4   1  12        0.41       -0.13      0.69 o 
  -6   2  12        3.67        3.99      0.75 o 
  -5   2  12      108.65       93.20      8.41 o 
  -4   2  12       12.75       11.70      2.08 o 
  -3   2  12      336.54      325.87     50.61 o 
  -2   2  12        0.00        1.77      1.22 o 
  -1   2  12        0.69        5.73      1.67 o 
   0   2  12       19.31       30.20      4.57 o 
   1   2  12        6.60        4.04      1.13 o 
   2   2  12        3.94        4.53      0.93 o 
   3   2  12       29.97       34.27      4.41 o 
  -6   3  12       11.43       11.60      1.86 o 
  -4   3  12       54.18       52.58      7.11 o 
  -3   3  12       37.74       38.68      8.25 o 
  -2   3  12       73.98      107.75     18.87 o 
   0   3  12        0.34        0.42      0.83 o 
   1   3  12        0.30       -1.06      0.77 o 
   2   3  12       15.66       16.18      2.11 o 
  -6   4  12       17.54       16.91      2.31 o 
  -5   4  12        6.85        6.28      1.55 o 
  -4   4  12       44.56       36.12      5.10 o 
  -3   4  12       55.91       51.59      9.80 o 
  -2   4  12        1.53        3.63      1.56 o 
  -1   4  12       23.75       21.45      7.62 o 
   1   4  12       32.73       40.49      5.25 o 
   2   4  12       64.29       88.55     10.37 o 
  -5   5  12       53.79       38.93      5.51 o 
  -4   5  12       16.40       13.64      2.41 o 
  -3   5  12        9.39        8.40      2.22 o 
  -2   5  12       24.85       22.32      3.56 o 
  -1   5  12       53.81       36.07      7.99 o 
   0   5  12        0.20        1.03      1.43 o 
  -4   6  12       10.17        5.88      1.60 o 
  -3   6  12        0.81        0.12      1.77 o 
  -2   6  12       39.85       26.68      6.37 o 
  -1   6  12        4.04        6.24      1.98 o 
   0  -8  13        0.17       -0.61      2.17 o 
   1  -8  13        4.36        2.57      2.30 o 
   2  -8  13        3.14        9.33      3.33 o 
   3  -8  13        0.88        1.13      1.84 o 
  -1  -7  13        3.42        6.16      3.26 o 
   0  -7  13        5.73        6.39      3.08 o 
   1  -7  13        6.53        3.22      2.38 o 
   2  -7  13       11.59        8.95      3.17 o 
   3  -7  13       90.33       85.59     16.16 o 
   4  -7  13        0.08       -0.78      0.94 o 
  -2  -6  13        2.16        7.13      4.14 o 
  -1  -6  13        1.77        5.22      2.92 o 
   0  -6  13        8.82       15.44      4.58 o 
   2  -6  13       62.04       64.31     12.41 o 
   3  -6  13        0.80       -0.71      1.31 o 
   4  -6  13        4.11        2.46      1.25 o 
  -3  -5  13        1.15        2.45      1.00 o 
  -2  -5  13       19.21       32.70      8.36 o 
  -1  -5  13      144.85      225.31     41.50 o 
   0  -5  13        0.01       -1.24      2.07 o 
   1  -5  13        2.06        2.47      2.18 o 
   3  -5  13        9.13        6.70      2.41 o 
   4  -5  13        4.01        4.46      1.19 o 
   5  -5  13       32.63       36.51      5.13 o 
  -4  -4  13        1.52        0.53      0.96 o 
  -3  -4  13       55.46       57.20     18.07 o 
  -2  -4  13        0.07        4.77      3.84 o 
  -1  -4  13       18.78       30.45      7.69 o 
   0  -4  13      123.21      168.19     31.16 o 
   1  -4  13       31.25       33.63      7.38 o 
   2  -4  13      195.71      204.50     37.07 o 
   3  -4  13        0.20        1.07      1.06 o 
   4  -4  13       36.60       45.25      5.93 o 
   5  -4  13        0.02        1.17      2.59 o 
  -5  -3  13       16.26       20.52      2.96 o 
  -4  -3  13        1.01        3.26      0.83 o 
  -3  -3  13       15.54       34.79      9.32 o 
  -1  -3  13       17.42       25.53      7.02 o 
   0  -3  13       23.46       43.21      9.58 o 
   1  -3  13       10.96       11.52      3.72 o 
   2  -3  13      268.66      258.90     44.35 o 
   3  -3  13       66.29       57.67     10.93 o 
   4  -3  13        4.61        4.17      1.25 o 
   5  -3  13        6.18       15.12      7.32 o 
  -5  -2  13        5.39        4.35      2.35 o 
  -4  -2  13       38.17       26.14     16.17 o 
  -3  -2  13       27.31       54.67     12.89 o 
  -2  -2  13      197.96      423.45     77.25 o 
  -1  -2  13      133.87      271.79     50.08 o 
   0  -2  13       63.55       94.28     18.30 o 
   1  -2  13        6.18        9.49      3.37 o 
   2  -2  13       65.63       60.88     11.66 o 
   3  -2  13      147.86      161.07     25.19 o 
   4  -2  13       16.45       37.02     13.97 o 
  -5  -1  13        6.36        4.16      1.04 o 
  -4  -1  13       34.90       28.30     18.96 o 
  -3  -1  13        3.24       11.12      5.35 o 
  -2  -1  13        0.42        0.65      3.49 o 
  -1  -1  13       40.50       56.49     12.59 o 
   0  -1  13       12.84       28.38      7.13 o 
   2  -1  13       17.91       19.31      4.58 o 
   3  -1  13        4.29        1.90      0.84 o 
   4  -1  13       42.38       65.94     13.27 o 
  -6   0  13       47.77       48.53      5.03 o 
  -5   0  13       15.29       14.66      1.78 o 
  -4   0  13       42.28       58.98     12.91 o 
  -3   0  13        4.20       10.28      4.74 o 
  -2   0  13        0.45       -2.04      2.72 o 
  -1   0  13      234.33      303.03     55.35 o 
   2   0  13        0.20       -0.14      0.65 o 
   3   0  13       51.65       59.41     12.78 o 
   4   0  13       72.04       99.57     13.89 o 
  -6   1  13        3.34        8.71      4.00 o 
  -5   1  13       13.32       10.47      4.73 o 
  -4   1  13       17.00       18.65      5.79 o 
  -3   1  13       43.85       48.40     10.72 o 
  -2   1  13        1.35        1.39      2.80 o 
  -1   1  13      115.26      157.86     29.93 o 
   0   1  13       28.28       33.99      5.34 o 
   1   1  13        5.09       18.71      6.29 o 
   2   1  13        0.00        1.03      0.70 o 
   3   1  13       15.19       17.34      2.53 o 
  -6   2  13        9.51        8.54      1.79 o 
  -5   2  13       42.64       27.94      3.84 o 
  -4   2  13       16.74        7.88      3.66 o 
  -3   2  13        8.71        8.79      3.12 o 
  -2   2  13       63.20      119.20     20.83 o 
  -1   2  13       16.50       21.24      5.65 o 
   0   2  13       64.75       92.59     16.48 o 
   1   2  13      126.73      168.63     25.20 o 
   2   2  13        0.29        1.35      0.70 o 
   3   2  13        1.14        2.31      0.88 o 
  -6   3  13       15.83       10.43      1.41 o 
  -5   3  13       16.22       16.11      4.62 o 
  -4   3  13       38.94       37.93      5.37 o 
  -3   3  13      121.40      168.74     29.12 o 
  -2   3  13        2.63        1.46      1.26 o 
  -1   3  13       50.36       34.39      7.84 o 
   0   3  13        0.20        4.34      2.08 o 
   1   3  13       17.48       30.89      6.16 o 
   2   3  13        4.08        7.53      1.28 o 
  -5   4  13        4.74        3.55      1.26 o 
  -4   4  13        3.72        4.57      2.33 o 
  -3   4  13       18.94       21.08      6.29 o 
  -2   4  13        0.00        0.39      1.17 o 
  -1   4  13        6.64        8.89      2.32 o 
   1   4  13        7.38        8.82      2.18 o 
  -5   5  13       30.74       19.85      3.26 o 
  -4   5  13       40.60       37.10      8.94 o 
  -3   5  13       30.74       31.92     10.67 o 
  -2   5  13        9.02       12.71      2.62 o 
  -1   5  13        1.95        1.77      1.46 o 
   0   5  13       21.86       33.89      9.27 o 
  -1  -7  14        0.32       -1.46      2.34 o 
   0  -7  14        0.05        1.83      2.34 o 
   1  -7  14        5.00        6.51      2.92 o 
   2  -7  14        4.30        5.92      2.91 o 
   3  -7  14       28.04       27.37      6.22 o 
  -2  -6  14        0.87        3.67      3.47 o 
  -1  -6  14        7.51        9.44      4.13 o 
   0  -6  14        0.66        0.05      2.40 o 
   1  -6  14       47.13       47.14      9.86 o 
   2  -6  14       32.59       23.93      5.68 o 
   3  -6  14       78.63       72.43     13.80 o 
   4  -6  14       14.33       18.94      3.08 o 
  -3  -5  14        0.01       -1.15      0.77 o 
  -2  -5  14        0.41       -0.55      3.22 o 
  -1  -5  14        9.51       16.65      5.47 o 
   0  -5  14        1.84        0.56      2.48 o 
   1  -5  14        8.68        9.08      3.46 o 
   2  -5  14       59.48       61.59     11.99 o 
   3  -5  14       24.72       18.40      4.41 o 
   4  -5  14       24.99       27.82      6.26 o 
  -4  -4  14        0.16       -0.23      1.05 o 
  -3  -4  14        0.18        0.36      0.93 o 
  -2  -4  14        1.07        0.30      3.26 o 
   0  -4  14       17.80       27.97      7.04 o 
   1  -4  14       31.44       34.13      7.56 o 
   2  -4  14        8.30        9.68      3.20 o 
   3  -4  14       48.68       47.34      9.24 o 
   4  -4  14        1.29        2.65      1.66 o 
  -4  -3  14        0.23        0.51      0.79 o 
  -3  -3  14       22.65       39.57     10.42 o 
  -2  -3  14        1.11        6.62      4.35 o 
  -1  -3  14       47.00       74.55     15.78 o 
   0  -3  14      137.41      214.59     39.64 o 
   1  -3  14       55.66       69.90     13.68 o 
   2  -3  14       29.39       24.10      5.52 o 
   4  -3  14        0.58        3.67      1.84 o 
  -5  -2  14       29.40       29.79     10.63 o 
  -4  -2  14        0.01       -0.76      0.51 o 
  -3  -2  14        0.00        3.42      4.04 o 
  -2  -2  14       72.89      132.83     26.14 o 
  -1  -2  14       17.63       34.82      9.20 o 
   0  -2  14        3.68        4.68      3.35 o 
   1  -2  14      152.99      195.93     35.92 o 
   2  -2  14       13.53       14.76      3.92 o 
   3  -2  14        0.00        0.80      0.90 o 
   4  -2  14        4.81       20.41      4.93 o 
  -5  -1  14       13.11        8.73      1.29 o 
  -4  -1  14       42.75       66.00     14.72 o 
  -3  -1  14       61.94      128.69     25.34 o 
  -2  -1  14        3.45        6.18      4.72 o 
  -1  -1  14       69.05      109.46     21.55 o 
   0  -1  14        6.51        7.40      3.80 o 
   1  -1  14       19.49       24.36      6.03 o 
   2  -1  14        0.18        3.40      2.45 o 
   3  -1  14       31.76       43.66      7.74 o 
   4  -1  14       39.18       45.21      7.93 o 
  -5   0  14       27.20       25.32     10.38 o 
  -4   0  14       26.41       22.39     12.93 o 
  -3   0  14        1.03        1.39      3.30 o 
  -2   0  14        0.24       -3.15      2.15 o 
  -1   0  14       39.14       39.88      9.44 o 
   0   0  14       37.75       57.04     12.03 o 
   2   0  14       12.12       12.81      2.64 o 
   3   0  14        4.74        7.88      1.92 o 
  -5   1  14        6.71       12.54      4.77 o 
  -4   1  14        4.20       -0.75      2.52 o 
  -3   1  14       43.31       47.99     10.70 o 
  -2   1  14       99.01      126.41     24.12 o 
  -1   1  14        0.73        0.41      2.71 o 
   1   1  14        0.11       -0.04      0.75 o 
   2   1  14        0.44        0.18      0.65 o 
   3   1  14        0.01        0.59      0.86 o 
  -5   2  14        0.26        1.86      2.35 o 
  -4   2  14       45.90       49.13     10.61 o 
  -3   2  14       23.65       22.70      6.11 o 
  -2   2  14        1.55       -0.35      2.00 o 
  -1   2  14        0.01        0.33      1.46 o 
   0   2  14       13.83       10.71      5.52 o 
   1   2  14        6.21        8.75      2.53 o 
   2   2  14        1.89        2.75      0.91 o 
  -5   3  14       16.91       14.27      4.42 o 
  -4   3  14      130.21      101.31     19.37 o 
  -3   3  14        6.79        4.15      3.00 o 
  -2   3  14        0.48        2.02      1.46 o 
  -1   3  14        0.70        1.47      1.52 o 
   0   3  14        2.82        4.19      1.40 o 
  -5   4  14        1.33        1.74      2.27 o 
  -4   4  14        1.42       -0.77      1.55 o 
  -3   4  14       55.38       77.39     13.79 o 
  -2   4  14       34.25       63.99     11.77 o 
  -1   4  14        0.58        0.48      1.15 o 
   0   4  14        7.01       11.65      2.07 o 
  -3   5  14        0.71        0.34      1.12 o 
  -2   5  14        8.34       13.05      5.95 o 
   1  -7  15       29.46       50.08     10.73 o 
   2  -7  15       58.20       42.98      9.19 o 
  -1  -6  15        3.89       12.60      5.02 o 
   0  -6  15        0.53       -0.93      1.84 o 
   1  -6  15       10.91        7.11      3.25 o 
   2  -6  15       23.79       21.27      5.39 o 
   3  -6  15       27.79       17.00      4.38 o 
  -2  -5  15        6.03       24.01      7.31 o 
  -1  -5  15       24.48       39.65      9.72 o 
   0  -5  15        0.18        0.45      2.53 o 
   2  -5  15       12.35       20.95      5.17 o 
   3  -5  15       15.91       12.31      3.38 o 
  -3  -4  15        0.53        4.65      4.47 o 
  -2  -4  15        0.39       -0.04      3.33 o 
  -1  -4  15       20.61       20.98      6.74 o 
   0  -4  15       36.42       39.78      9.26 o 
   1  -4  15       56.52       50.00     10.64 o 
   2  -4  15       41.06       32.44      7.11 o 
   3  -4  15       27.00       15.09      3.85 o 
  -4  -3  15        0.00        1.31      0.69 o 
  -3  -3  15        0.19        5.25      4.95 o 
  -2  -3  15        0.00       -0.10      3.90 o 
  -1  -3  15       32.53       45.38     11.03 o 
   0  -3  15       26.52       29.91      7.84 o 
   1  -3  15       39.41       50.72     10.70 o 
   2  -3  15        1.27        1.65      2.05 o 
   3  -3  15        3.31        2.18      1.32 o 
  -4  -2  15        0.23        0.49      0.89 o 
  -3  -2  15       33.24       65.91     15.11 o 
  -2  -2  15       22.59       31.43      9.08 o 
  -1  -2  15       48.47       85.64     18.08 o 
   0  -2  15        0.85       -1.27      2.38 o 
   1  -2  15       12.12       15.70      4.67 o 
   2  -2  15        3.55        3.91      2.24 o 
   3  -2  15        6.20        3.42      2.21 o 
  -4  -1  15       84.39      179.92     34.46 o 
  -3  -1  15        4.14        3.92      4.41 o 
  -2  -1  15       41.40       69.21     15.45 o 
  -1  -1  15       51.48       66.96     14.64 o 
   0  -1  15       35.51       50.96     11.23 o 
   1  -1  15        4.84        5.26      2.90 o 
   2  -1  15        7.84        9.11      3.06 o 
   3  -1  15       30.88       21.18      4.77 o 
  -5   0  15        1.07        1.98      2.08 o 
  -4   0  15        0.05        1.26      3.48 o 
  -3   0  15       31.23       39.14      9.91 o 
  -2   0  15        2.11        3.67      3.85 o 
  -1   0  15       45.22       51.49     11.52 o 
   0   0  15        1.29        1.38      2.67 o 
   1   0  15       79.31       79.88     15.50 o 
   2   0  15       10.26       11.04      2.32 o 
  -5   1  15        0.87       -0.55      2.88 o 
  -4   1  15       32.82       31.49      7.90 o 
  -3   1  15       83.17      113.44     22.00 o 
  -2   1  15        2.89        1.50      2.77 o 
  -1   1  15        1.24        1.29      2.80 o 
   0   1  15       20.55       21.50      5.86 o 
   1   1  15        1.28        2.13      2.31 o 
   2   1  15        9.17       11.03      2.04 o 
  -5   2  15       10.39       12.71      4.46 o 
  -4   2  15        8.64        3.72      2.94 o 
  -3   2  15       22.30       23.52      6.29 o 
  -2   2  15       18.78       23.22      6.41 o 
  -1   2  15        4.29        7.38      3.74 o 
   0   2  15        3.03        4.14      2.90 o 
   1   2  15        7.66       16.89      3.03 o 
  -4   3  15        0.63        0.36      1.94 o 
  -3   3  15       40.32       40.77      9.24 o 
  -2   3  15       15.13       12.03      4.34 o 
  -1   3  15        0.00       -0.33      2.24 o 
   0   3  15        0.51        0.65      1.19 o 
  -3   4  15        5.38        2.16      2.35 o 
  -2   4  15        7.63        9.71      4.02 o 
   0  -6  16        0.70        5.46      3.72 o 
   1  -6  16       14.25       20.13      5.65 o 
  -1  -5  16        8.11        8.90      5.16 o 
   0  -5  16        8.38       15.97      5.57 o 
   1  -5  16        1.47        3.00      2.99 o 
   2  -5  16        0.99        3.91      2.51 o 
  -2  -4  16        0.06       -1.03      2.82 o 
  -1  -4  16       12.37       16.26      6.26 o 
   0  -4  16        0.35        4.26      3.71 o 
   1  -4  16       38.21       32.87      7.83 o 
   2  -4  16       29.21       14.80      4.18 o 
   3  -4  16        7.48        8.89      2.93 o 
  -3  -3  16        2.32        9.66      5.70 o 
  -2  -3  16       11.57       28.58      8.96 o 
  -1  -3  16        9.75       28.56      8.54 o 
   0  -3  16       34.60       50.77     11.53 o 
   1  -3  16       10.98       16.10      4.96 o 
   2  -3  16        3.26        1.13      1.72 o 
   3  -3  16        0.70        1.91      1.27 o 
  -3  -2  16       26.30       48.26     12.25 o 
  -2  -2  16        2.15        1.06      3.90 o 
  -1  -2  16       16.05       33.92      9.47 o 
   0  -2  16        0.88       -1.31      2.83 o 
   1  -2  16        7.46       13.84      4.54 o 
   2  -2  16        5.12        5.36      2.57 o 
  -4  -1  16        2.63       -1.07      3.36 o 
  -3  -1  16        1.24        2.00      3.81 o 
  -2  -1  16        2.92        4.86      4.63 o 
  -1  -1  16        8.09       12.10      5.44 o 
   0  -1  16       55.66       60.34     13.04 o 
   1  -1  16        0.91        0.59      2.33 o 
   2  -1  16        3.55        4.51      2.42 o 
  -4   0  16       20.40       40.93     10.13 o 
  -2   0  16        0.04        0.62      3.27 o 
  -1   0  16        0.41       -2.03      2.51 o 
   0   0  16       27.60       40.44      9.39 o 
   1   0  16       21.08       30.83      7.29 o 
   2   0  16       10.31       16.72      2.99 o 
  -4   1  16        0.08       -1.87      1.98 o 
  -3   1  16        3.83        8.20      4.07 o 
  -2   1  16        0.00       -3.26      2.29 o 
  -1   1  16       45.50       51.29     11.28 o 
   0   1  16        4.57        6.76      3.58 o 
   1   1  16        0.00       -0.54      2.82 o 
  -4   2  16        5.00        4.84      3.33 o 
  -3   2  16        8.34       12.48      4.63 o 
  -2   2  16        7.44       14.30      4.93 o 
  -1   2  16       10.53        9.92      4.29 o 
   0   2  16        4.67       -0.40      2.55 o 
  -3   3  16       12.14       11.63      4.20 o 
  -2   3  16       14.49        6.79      3.69 o 
  -1  -4  17        5.56        9.46      5.54 o 
   0  -4  17       24.66       35.28      9.13 o 
   1  -4  17        7.08        9.61      4.18 o 
  -2  -3  17        3.75       18.02      7.45 o 
  -1  -3  17        0.05        1.41      4.05 o 
   0  -3  17        0.19        3.51      3.84 o 
   1  -3  17       17.92       20.46      5.89 o 
  -3  -2  17        1.69        1.09      4.39 o 
  -2  -2  17        0.54        2.45      4.26 o 
  -1  -2  17       11.64       11.49      5.44 o 
   0  -2  17        1.89        4.35      3.70 o 
   1  -2  17       14.17       13.21      4.61 o 
  -3  -1  17        5.68       18.33      6.68 o 
  -2  -1  17        3.22       -1.51      3.50 o 
  -1  -1  17        4.32        9.32      4.98 o 
   0  -1  17       14.03       17.51      5.61 o 
   1  -1  17        0.05       -1.87      2.21 o 
  -3   0  17       48.64       75.55     16.14 o 
  -2   0  17        2.28        6.52      4.44 o 
  -1   0  17        6.99       19.96      6.32 o 
   0   0  17        0.65        4.14      3.25 o 
  -3   1  17        1.64        4.57      3.33 o 
  -2   1  17        2.67       -0.52      2.57 o 
  -1   1  17       53.24       48.37     10.81 o 
   0   1  17        0.58        2.62      2.83 o 
                                                 
